# Supplementary material for: Comparative genomic analysis of the arthropod muscle myosin heavy chain genes allows ancestral gene reconstruction and reveals a new type of 'partially' processed pseudogene
Source: BMC Mol Biol. 2008 Feb 6;9:21. doi: 10.1186/1471-2199-9-21 (PMC2257972; doi:10.1186/1471-2199-9-21)
Supplement: Additional file 1 — Mhc1 sequence alignment. The file contains the aligned arthropod Mhc1 protein sequences. Also included are all variants of the alternatively spliced exons. [file 1471-2199-9-21-S1.fas]

>AeaMhc3
MPKPVVQVGGDPDPSEWLFISEEMKRIDQSKPYDAKKACWVPDEAEGYLLGEIKATKGEL
VTVALPG-GETKDFKKDLVGQVNPPKYEKCEDMSNLTYLNDASVLHNLRERYRARLIYTY
SGLFCIVINPYKRWPLYTLRVAKMYRGKRRNEVPPHLFAISDGAYVNMLTNKENQSMLIT
GESGAGKTENTKKVIAYFATIGASKKDTEGKP----SLEDQVVQTNPVLEAYGNAKTVRN
DNSSRFGKFIRIHFTASGKLAGADIETYLLEKARVISQQTLERSYHIFYQMMSGSVKGLK
DMCLLSNDIYDYHNVAQGKVTIPNVDDGEECRLTDEAFDILGFTQEEKDNIYKITAAVMH
MGGMKFKQKGREEQAEADGIEEGDRVAKLLGCVTDDLYKNLLKPRIKVGTEYVTKGQNKD
QVYNAVGALCKGIFDRLFKWLVKKCNETLDTKQKRA-QFIGVLDIAGFEIFDFNGFEQLC
INFTNEKLQQFFNHHMFVLEQEEYKKEGINWAFIDFGMDLLACIELIEKPMGILSILEEE
SMFPKATDQTFAEKLMNNHLGKSPPFMKPRPPKPGIPAGHFAIGHYAGVVSYNITGWLEK
NKDPLNDTVVEQFKKGENALLVEIFSEAAPVVAEGAPPAKGGGRGKKGA-----AFATVS
SAYKEQLNNLMNTLMSTSPHFVRCIIPNELKQTGLIDAKLVMHQLTCNGVLEGIRICRKG
FPNRMMYSDFKQRYLILAPAAMQAE----AEPKKAAEKCFEAIQLDPDSYRIGHTKVFFR
AGVLGQMEDFRDQRLSKIMSWLQSWCRGYLTRIEFKKMQSQRTALEVVQRNLRKYLKLRT
WAWWKLWQKVKPLLNVSRVEDQIAKLEEKAQKATEAFEKEEKLRKELEALNSKLLAEKTA
LLDSLSGEKGALQEYQEKAAKLTAQKNDLENQLRDTQERLAQEEDARNQLFQTKKKLEQE
ISGQKKDAEDLELQIQKIEQDKASKDHQIRNLNDEIAHQDELINKLNKEKKMQGEVNQKT
AEELQAAEDKVNHLNKVKAKLEQTLDELEDSLEREKKLRGDVEKAKRKVEGDLKLTQEAV
SDLERNKKEMDQTIMRKDKEISALSAKLEDEQNLVGKLQKQIKELQGRIEELEEEVEAER
QARAKAEKQRADLARELEELGERLEEAGGATSAQIELNKKREAELAKLRRDLEEANIQHE
GTLANLRKKHNDAVAEMAEQVDQLNKLKTKAEHDRANMYNELNNTRSACDQLSREKAAQE
KIAKQLQHTLNEVQGKLDETNRTLNDFDAAKKKLSIENSDLLRQLEDAESQVSQLSKIKI
SLTQQLEDTKRLADEEARERATLLGKFRNLEHDLDNLREQVEEEAEGKGDIQRQLSKANA
EAQLWRSKYESEGVARAEELEEAKRKLQARLAEAEETIESLNQKCVALEKTKQRLSTEVE
DLQLEVDRATSIANAAEKKQKAFDKIIGEWKLKVDDLAAELDASQKECRNYSTELFRLKG
AYEEGQEQLEAVRRENKNLADEVKDLLDQIGEGGRNIHEIEKSRKRLEAEKDELQAALEE
AEAALEQEENKVLRAQLELSQVRQEIDRRIQEKEEEFENTRKNHQRALDSMQASLEAEAK
GKAEALRMKKKLEADINELEIALDHANKANAEAQKNIKRYQQQLKDLQGALEEEQRARDD
AREQLGISERRANALQNELEESRTLLEQADRGRRQAEQELSDAHEQLNEVSGQNASIGAA
KRKLESELQTLHSDLDELLNEAKNSEEKAKKAMVDAARLADELRAEQDHAQTQEKLRKAL
EQQIKELQVRLDDAETNALKGGKKAIQKLEQRVREIETELDSEQRRHADAQKNLRKSERR
IKELTFQSEEDRKNHERMQDLVDKLQQKIKTYKRQIEEAEEIAALNLAKFRKAQQELEEA
EERADLAEQAATKFRSKGGRGGSAQRGGSPALSTV
>AeaMhc1
MPKPVVQVGDDPDPSEWLFVSLEQKRIDQSKPYDAKKACWVPDEKEGYVLGEIKATKGEL
VTVGLPG-GEEKNFKKELISQVNPPKFEKVEDMADLTYLNEAAVLHNLRQRYYSKLIYTY
SGLFCVVINPYKRWPLYTLRVAKMYRGKRRNEVPPHLFAVSDGAYVNMLTNHENQSMLIT
GESGAGKTENTKKVIAYFATIGASTKKEESSEKKA-SLEDQVVQTNPVLEAYGNAKTVRN
DNSSRFGKFIRIHFTGSGKLAGADIETYLLEKARVISQQSLERSYHIFYQMMSGSVKGLK
EKCLLSNNIYDYMVVAQGKTTIPNVDDGEEMSLTDEAFNVLGFTQEEKDNIYKITAAVMH
MGGMKFKQKGREEQAEADGMEEGDRVAKLLGCVTEDLYKNLLKPRIKVGAEFVTKGQNKD
QVTNAVGALCKGIFDRLFKWLVKKCNETLDTQMKRV-QFIGVLDIAGFEIFDYNGFEQLC
INFTNEKLQQFFNHHMFVLEQEEYKKEGINWAFIDFGMDLLACIELIEKPMGILSILEEE
SMFPKATDQTFAEKLMNNHLGKSAPFQKPKPPKPGCQAAHFAIGHYAGVVSYNITGWLEK
NKDPLNDTVVDQFKKGQNKLVVEIFADHPGQSGGADAGGGKGGRGKKGA-----GFATVS
SSYKEQLNNLMTTLKSTQPHFVRCIIPNELKQTGLIDAHLVMHQLTCNGVLEGIRICRKG
FPNRMMYPDFKLRYLILAPAAMMAE----KEGKNAAQKCFDAIGLDPESYRIGHTKVFFR
AGVLGQMEEFRDERLSKIMSWMQSWCRGYLARKEFKKMQEQRVALETVQRNLRKYMKLRT
WAWWKLWQKVKPLLNVSRVEDQIAELESKAQKAQEAFEKEEKARKELEALNSKLLAEKTA
LLDSLSGEKGALQDFQEKTAKLTAQKNDLENQLRDTQERLSQEEDARNQLMQTKKKLEQE
IGGQKTDAEDLELQIQKIEQDKASKDHQIRNLNDEIAHQDELINKLNKEKKMQGEVNQKT
AEELQAAEDKVNHLNKVKAKLEQTLDELEDSLEREKKLRGDVEKAKRKVEGDLKLTQEAV
ADLERNKKELEQTIMRKDKEISALSAKLEDEQSLVGKTQKQIKELQGRIEELEEEVEAER
QARAKAEKQRADLARELEELGERLEEAGGATSAQIELNKKREAELAKLRRDLEESNIQHE
GTLANLRKKHNDAVAEMAEQVDQLNKLKTKAEHDRANMYNELNNTRSACDTLAREKAAQE
KVAKQLQHTLNEVQGKLDETNRTLNDFDSAKKKLSIENSDLLRQLEDAESQVSQLSKIKI
SLTQQLEDTKRLADEESRERATLLGKFRNLEHDLDSLREQVEEEAEGKADIQRQLSKANA
EAQLWRTKYESEGVARAEELEEAKRKLQARLAEAEETIESLNQKCVALEKTKQRLSTEVE
DLQLEVDRATSIANAAEKKQKAFDKIIGEWKLKVDDLAAELDASQKECRNYSTELFRLKG
AYEEGQEQLEAVRRENKNLADEVKDLLDQIGEGGRNIHEIEKSRKRLEAEKDELQAALEE
AEAALEQEENKVLRAQLELSQVRQEIDRRIQEKEEEFENTRKNHQRALDSMQASLEAEAK
GKAEALRMKKKLEADINELEIALDHANKANAEAQKNIKRYQQQLKDVQSALEEEQRARDD
AREQLGISERRANALQNELEESRTLLEQADRGRRQAEQELSDAHEQLNEVSAQNASIAAA
KRKLESELQTLHSDLDELLNEAKNSEEKAKKAMVDAARLADELRAEQDHAQTQEKLRKAL
EQQIKELQVRLDDAETNALKGGKKAIQKLEQRVRELESELDSEQRRHTDAQKNLRKSERR
IKELTFQSEEDRKNHERMQDLVDKLQQKIKTYKRQIEEAEEIAALNLAKFRKAQQELEEA
EERADIAEQAATKFRTKGGRAGSVQRGASPAPQRQPSVMPGLAGLNFPTFDDHGF
>AeaExon3b
------------------------------------------------------------
----------TKDFKKDLVSQVNPPKYEKCEDMSNLTYLNDASVLHNLRERYRAKLIY
>AeaExon6b
------------------------------------------------------------
------------------------------------------------------------
------------------------------------------------------------
------------------------------------------------------------
------------------------------------------------------------
EMCMLSNNIHDYHIVSQGKTTIPSVDDGEEMLGTE
>AeaExon6c
------------------------------------------------------------
------------------------------------------------------------
------------------------------------------------------------
------------------------------------------------------------
------------------------------------------------------------
ELTMLSTRISDYPTITQGKTRIPGVNDAEELESLD
>AeaExon6d
------------------------------------------------------------
------------------------------------------------------------
------------------------------------------------------------
------------------------------------------------------------
------------------------------------------------------------
DMCFLSNDIYDYYNVAQGKITIPNVDDGEECLLTD
>AeaExon8b
------------------------------------------------------------
------------------------------------------------------------
------------------------------------------------------------
------------------------------------------------------------
------------------------------------------------------------
------------------------------------------------------------
------------------------------------------------------------
----------------------------------------------------YNGFEQLC
INFTNEKLQQFFNHHMFVLEQEEYKKEGINWAFIDFGMDLLACIDLIEK
>AeaExon8c
------------------------------------------------------------
------------------------------------------------------------
------------------------------------------------------------
------------------------------------------------------------
------------------------------------------------------------
------------------------------------------------------------
------------------------------------------------------------
----------------------------------------------------YNGFEQLC
INFTNEKLQQFFNHHMFVLEQEEYQREGIEWTFIDFGMDLQQCIELIEK
>AeaExon8d
------------------------------------------------------------
------------------------------------------------------------
------------------------------------------------------------
------------------------------------------------------------
------------------------------------------------------------
------------------------------------------------------------
------------------------------------------------------------
----------------------------------------------------YNGFNQLC
INYTNERLQQFFNHFMFILEQEEYEREGIQWTFIDFGLDLQPTIDLIEK
>AeaExon10b
------------------------------------------------------------
------------------------------------------------------------
------------------------------------------------------------
------------------------------------------------------------
------------------------------------------------------------
------------------------------------------------------------
------------------------------------------------------------
------------------------------------------------------------
------------------------------------------------------------
------------------------------------------------------------
------------------------------------------------------------
------------------------------------------------------------
-------------YKILNPKAAEEQ----KEPKNVADVILTSIGLDTESYRLGHTK
>AeaExon10c
------------------------------------------------------------
------------------------------------------------------------
------------------------------------------------------------
------------------------------------------------------------
------------------------------------------------------------
------------------------------------------------------------
------------------------------------------------------------
------------------------------------------------------------
------------------------------------------------------------
------------------------------------------------------------
------------------------------------------------------------
------------------------------------------------------------
-------------YKILCPKLIEGI----EDGKKVGGIIIESVNMGQEHYRLGVTK
>AeaExon10d
------------------------------------------------------------
------------------------------------------------------------
------------------------------------------------------------
------------------------------------------------------------
------------------------------------------------------------
------------------------------------------------------------
------------------------------------------------------------
------------------------------------------------------------
------------------------------------------------------------
------------------------------------------------------------
------------------------------------------------------------
------------------------------------------------------------
-------------YKILCPQQIKDP----CTPEKACQIILASIQLPDEQFRMGKTK
>AeaExon13b
------------------------------------------------------------
------------------------------------------------------------
------------------------------------------------------------
------------------------------------------------------------
------------------------------------------------------------
------------------------------------------------------------
------------------------------------------------------------
------------------------------------------------------------
------------------------------------------------------------
------------------------------------------------------------
------------------------------------------------------------
------------------------------------------------------------
------------------------------------------------------------
------------------------------------------------------------
------------------------------------------------------------
------------------------------------------------------------
------------------------------------------------------------
------------------------------------------------------------
------------------------------------------------------------
------------------------------------------------------------
------------------------------AEKERSQYYAEMNDARLSLDHMANEK
>AmMhc1
MPKPKPQEGEDPDPTPYLFVSLEQKRIDQTKPYDAKKACWVPDEKEGYVLGEIKATKGDV
VSVGLPG-GETKQFRKEQLAQVNPPKYEKTEDMADLTFLNEASVLHNLKQRYYSNLIYTY
SGLFCVAINPYKRFPVYTQRCAKLYRGKRRNEVPPHIFAISDGAYVNMLTNSENQSMLIT
GESGAGKTENTKKVIAYFATVGASTKKADDPTQKKGSLEDQVVQTNPVLEAFGNAKTVRN
DNSSRFGKFIRIHFGPSGKLAGADIETYLLEKARVISQQALERSYHIFYQMMSGSVPGLK
EMCCLTNDIHDYVFVSQGKTTIPNVDDGEECTLTDQAFDVLGFTQEEKNDIYKITAAVMH
MGGMKFKQRGREEQAEADGTEEGERVAKLLGCDCADLYKNLLKPRIKVGNEFVTQGRNKD
QVAYSVGAMSKAMFDRLFKWLVKKCNETLDTKQKRQ-HFIGVLDIAGFEIFDYNGFEQLC
INFTNEKLQQFFNHHMFVLEQEEYKKEGIVWQFIDFGMDLAACIELIEKPMGILSILEEE
SMFPKATDKTFEEKLNNNHLGKSPNYLKPKPPKPGQQPAHFAIGHYAGNVPYNITGWLEK
NKDPLNDTVVDQFKKSGNKLLVEIFADHPGQSGDAGGGGGKGGRGKKGG-----GFSTVS
SSYREQLNNLMTTLRATQPHFVRCIIPNEMKQPGVIDSHLVMHQLTCNGVLEGIRICRKG
FPNRMVYPDFKLRYMILAPAAMANE----PDPKKAAQKCFDEVGLDPDMYRIGHTKVFFR
AGVLGQMEEFRDERLSKIVSWMQAYIRGYLSRKDYKKLQEQRLALVVVQRNLRKYLQIRT
WPWWKLWQKVKPLLNATRIEDELAALEEKARKTQEALEKEEKLRKELEEQNSKLVTERDA
LQRQLDGEKGSLSEYMEKSLKLAAQKADLESQLQDLNDRFKEEEDTRNNLFQNKKKLEQE
VAGLKKDIEDLELNLQKSEQDKATKDHQIRNLNDEIAHQDELINKLNKEKKNQGEVNQKT
AEELQAAEDKVNHLNKVKIKLEHTLDELEDSLEREKKSRADVEKAKRKVEGDLKLTQEAV
ADLERNKKELEQTIQRKDKELSSLTAKLEDEQSLVGKLQKQIKELQARIEELEEEIEAER
GSRVKAEKQRSDLARELEELGERLEEAGGATSAQIELNKKREAELSKLRRDLEEANIQHE
TTLANLRKKHNDAVAEMGEQIDTLNKLKARAEKGRHDIHAELNNSRAATDQVSREKAAQE
KIVKQLQHQLNETQGKLEEVNRTLNDFDAAKKKLSIENSDLLRQLEEAESQVNQLSKIKI
SLTTQLEDTKRLADEESRERATLLGKFRNLEHDLDNIREQVEEEAEGKADLQRQLSKANA
EAQLWRTKYESEGVARAEELEEAKRKLQARLAEAEETIESLNQKVLALEKTKQRLSTEVE
DLQIEVDRATAIANAAEKKQKAFDKIIGEWKLKVDDLAAELDASQKECRNYSTELFRLRG
AYEEGQEQLEAVRRENKNLADEVKDLLDQIGEGGRNIHEIEKARKRLEAEKDELQAALEE
AEAALEQEENKVLRSQLELSQVRQEIDRRIQEKEEEFENTRKNHQRALDSMQASLEAEAK
GKAEALRMKKKLEADINELEIALDHANKANAEAQKNIKRYQQQLKDVQTALEEEQRARDE
ARELLGISERRANALQNELEESRTLLEQADRGRRQAEQELADCHEQLNELGAQNASISAA
KRKLEAELQTLHSDLDELLNEAKNSEEKAKKAMVDAARLADELRAEQDHAQTQEKLRKAL
ETQIKELQVRLDEAEANALKGGKKAIQKLEQRVRELENELDGEQRRHADAQKNLRKSERR
IKELSFQADEDRKNHERMQDLVDKLQQKIKTYKRQIEEAEEIAALNLAKFRKAQQELEEA
EERADLAEQAITKFRTKG-RGGSAARGLSPAPHRPAFKPQLDGSAFPPRFDLQPDGEL
>AmExon3b
------------------------------------------------------------
----------TKDFKKDQLQQVNPPKYEKCEDMSNLTYLNDASVLHNLKQRYYAKLIY
>AmExon8b
------------------------------------------------------------
------------------------------------------------------------
------------------------------------------------------------
------------------------------------------------------------
------------------------------------------------------------
EMLLLSNNIHDYYFVSQGKTTIPGLDDGEELLITD
>AmExon8c
------------------------------------------------------------
------------------------------------------------------------
------------------------------------------------------------
------------------------------------------------------------
------------------------------------------------------------
ELTLLSNRIGDYWYISQGKTRIPGVNDAADMEETD
>AmExon8d
------------------------------------------------------------
------------------------------------------------------------
------------------------------------------------------------
------------------------------------------------------------
------------------------------------------------------------
DMCLLSNNIYDYVNVSQGKITIPNVDDGEECVLTD
>AmExon11b
------------------------------------------------------------
------------------------------------------------------------
------------------------------------------------------------
------------------------------------------------------------
------------------------------------------------------------
------------------------------------------------------------
------------------------------------------------------------
----------------------------------------------------FNSFEQLC
INFTNEKLQQFFNHHMFVLEQEEYTKEGIHWEFIDFGMDLLACIELIEK
>AmExon11c
------------------------------------------------------------
------------------------------------------------------------
------------------------------------------------------------
------------------------------------------------------------
------------------------------------------------------------
------------------------------------------------------------
------------------------------------------------------------
----------------------------------------------------FNGFEQLC
INFTNEKLQQFFNHHMFVLEQEEYKKEGIVWQFIDFGMDLASCIELIEK
>AmExon11d
------------------------------------------------------------
------------------------------------------------------------
------------------------------------------------------------
------------------------------------------------------------
------------------------------------------------------------
------------------------------------------------------------
------------------------------------------------------------
----------------------------------------------------FNSFEQLC
INFTNEKLQQFFNHHMFILEQEEYKREGIEWTFIDFGMDLQQTIDLIEK
>AmExon14b
------------------------------------------------------------
------------------------------------------------------------
------------------------------------------------------------
------------------------------------------------------------
------------------------------------------------------------
------------------------------------------------------------
------------------------------------------------------------
------------------------------------------------------------
------------------------------------------------------------
------------------------------------------------------------
------------------------------------------------------------
------------------------------------------------------------
-------------YKILAPAAVDKVA---SDPKKAAEAILESTGLDPDQYRLGHTK
>AmExon14c
------------------------------------------------------------
------------------------------------------------------------
------------------------------------------------------------
------------------------------------------------------------
------------------------------------------------------------
------------------------------------------------------------
------------------------------------------------------------
------------------------------------------------------------
------------------------------------------------------------
------------------------------------------------------------
------------------------------------------------------------
------------------------------------------------------------
-------------YKILCANAIKEP----CDPQKATQLILDAINLEPELYRMGNTK
>AmExon20b
------------------------------------------------------------
------------------------------------------------------------
------------------------------------------------------------
------------------------------------------------------------
------------------------------------------------------------
------------------------------------------------------------
------------------------------------------------------------
------------------------------------------------------------
------------------------------------------------------------
------------------------------------------------------------
------------------------------------------------------------
------------------------------------------------------------
------------------------------------------------------------
------------------------------------------------------------
------------------------------------------------------------
------------------------------------------------------------
------------------------------------------------------------
------------------------------------------------------------
------------------------------------------------------------
------------------------------------------------------------
------------------------------VEKDKVQYFSELNDMRASVDQLSNEK
>AngMhc1
MPKPPVQVGEDPDPTEFLFVSLEQKRIDQSKPYDSKKACWVPEEKEGYVLGEIKATKGEL
VTVALPG-GEEKNFKKEQLSQVNPPKFEKVEDMADLTYLNEAAVLHNLRQRYYSKLIYTY
SGLFCVVINPYKRYPLYTNRCAKMYRGKRRNEVPPHLFAVSDGAYVNMLTNHENQSMLIT
GESGAGKTENTKKVIAYFATIGASGKKDENAEKKG-SLEDQVVQTNPVLEAFGNAKTVRN
DNSSRFGKFIRIHFTGSGKLAGADIETYLLEKARVISQQTLERSYHIFYQIMSGSVKGLK
EKCFLSNDVYDYMIIAQGKTTIPNVDDGEEMGLTDEAFNVLGFTQEEKDNIYRITSAVMH
MGRMQFKQKGREEQAEADGTEDGDRVAKLLGVGTDDLYKNLLKPRIKVGNEFVTKGQNKD
QVTNSVGALCKGIFDRLFKWLVKKCNETLDTKQKRA-QFIGVLDIAGFEIFDFNGFEQLC
INFTNEKLQQFFNHHMFVLEQEEYKKEGINWAFIDFGMDLLACVELIEKPMGILSILEEE
SMFPKATDQTFAEKLMTNHLGKSAPFMKPRPPKPGIPAGHFAIGHYAGVVSYNITGWLEK
NKDPLNDTVVDQFKKGSNALMVEIFADHPGQSADPAAAKGGRGKKGA-------GFATVS
SSYKEQLNNLMTTLKSTQPHFVRCIIPNEMKTAGVVDAHLVMHQLTCNGVLEGIRICRKG
FPNRMMYPDFKLRYLILAPAAMQAE----TEGKKAAEKCFEAIGLDPDSYRIGHTKVFFR
AGVLGQMEEFRDERLSKIMSWMQAWCRGYLSRKEFKKMQEQRVSLEIVQRNLRKYLKLRT
WAWWKLWQKVKPLLNVSRVEDQIAKLEEKATKAQEAYEKEEKLRKELEALNSKLLAEKTA
LLDSLSGEKGALQEYQEKAAKLTAQKNDLENQLRDTQERLAQEEDARNQLFQTKKKLEQE
IGSQKKDAEDLELQIQKIEQDKASKDHQIRNLNDEIAHQDELINKLNKEKKMQGEVNQKT
AEELQAAEDKVNHLNKVKAKLEQTLDELEDSLEREKKLRGDVEKAKRKVEGDLKLTQEAV
ADLERNKKELEQTVLRKDKEISALSAKLEDEQSLVGKLQKQIKELQARIEELEEEVEAER
QARAKAEKQRADLARELEELGERLEEAGGATSAQIELNKKREAELAKLRRDLEEANIQHE
GTLANLRKKHNDAVAEMAEQVDQLNKLKTKAEHDRANMYNELNNTRTACDQLSREKAAQE
KIAKQLQHTLNEVQSKLDETNRTLNDFDASKKKLSIENSDLLRQLEDAESQVSQLSKIKI
SLTQQLEDTKRLADEEARERATLLGKFRNLEHDLDNLREQVEEEAEGKGDIQRQLSKANA
EAQLWRSKYESEGVARAEELEEAKRKLQARLAEAEETIESLNQKCIALEKTKQRLATEVE
DLQLEVDRASSIANAAEKKQKAFDKIIGEWKLKVDDLAAELDASQKECRNYSTELFRLKG
AYEEGQEQLEAVRRENKNLADEVKDLLDQIGEGGRNIHEIEKSRKRLEAEKDELQAALEE
AEAALEQEENKVLRAQLELSQVRQEIDRRIQEKEEEFENTRKNHQRALDSMQASLEAEAK
GKAEALRMKKKLEADINELEIALDHANKANAEAQKNIKRYQQQLKDVQSALEEEQRARDD
AREQLGISERRANALQNELEESRTLLEQADRGRRQAEQELSDAHEQLNEVSAQNASIAAA
KRKLESELQTLHSDLDELLNEAKNSEEKAKKAMVDAARLADELRAEQDHAQTQEKLRKAL
EQQIKELQVRLDEAESNALKGGKKAIQKLEQRVRELESELDSEQRRHADAQKNLRKSERR
IKELTFQSEEDRKNHERMQDLVDKLQQKIKTYKRQIEEAEEIAALNLAKFRKAQQELEEA
EERADIAEQAATKFRTKGGRAGSVQRGASPAPQRQPSAMPALAGLNLPTFDDHGF
>AngExon3b
------------------------------------------------------------
----------TKDFKKDLVSQVNPPKYEKCEDMSNLTYLNDASVLHNLRQRYYAKLIY
>AngExon6b
------------------------------------------------------------
------------------------------------------------------------
------------------------------------------------------------
------------------------------------------------------------
------------------------------------------------------------
EKCLLSNNIHDYHIVAQGKTTIPSVDDGEEMQITD
>AngExon6c
------------------------------------------------------------
------------------------------------------------------------
------------------------------------------------------------
------------------------------------------------------------
------------------------------------------------------------
ELTLLSSRISDYPTITQGKTRIPGVNDAEEFEQLD
>AngExon6d
------------------------------------------------------------
------------------------------------------------------------
------------------------------------------------------------
------------------------------------------------------------
------------------------------------------------------------
EMCFLSNDIYDYNSVSQGKITIPNVDDGEECLLTD
>AngExon8b
------------------------------------------------------------
------------------------------------------------------------
------------------------------------------------------------
------------------------------------------------------------
------------------------------------------------------------
------------------------------------------------------------
------------------------------------------------------------
----------------------------------------------------FNGFEQLC
INFTNEKLQQFFNHHMFVLEQEEYKKEGINWAFIDFGMDLLACIDLIEK
>AngExon8c
------------------------------------------------------------
------------------------------------------------------------
------------------------------------------------------------
------------------------------------------------------------
------------------------------------------------------------
------------------------------------------------------------
------------------------------------------------------------
----------------------------------------------------FNGFEQLC
INFTNEKLQQFFNHHMFVLEQEEYQREGIEWTFIDFGMDLQQCIELIEK
>AngExon8d
------------------------------------------------------------
------------------------------------------------------------
------------------------------------------------------------
------------------------------------------------------------
------------------------------------------------------------
------------------------------------------------------------
------------------------------------------------------------
----------------------------------------------------NNGFNQLC
INFTNERLQQFFNHYMFILEQEEYEREGIQWTFIDFGLDLQPTIDLIEK
>AngExon10b
------------------------------------------------------------
------------------------------------------------------------
------------------------------------------------------------
------------------------------------------------------------
------------------------------------------------------------
------------------------------------------------------------
------------------------------------------------------------
------------------------------------------------------------
------------------------------------------------------------
------------------------------------------------------------
------------------------------------------------------------
------------------------------------------------------------
-------------YMILNPKGVEAE----KDLKKCAQVIMDAAGLDSELYRLGNTK
>AngExon10c
------------------------------------------------------------
------------------------------------------------------------
------------------------------------------------------------
------------------------------------------------------------
------------------------------------------------------------
------------------------------------------------------------
------------------------------------------------------------
------------------------------------------------------------
------------------------------------------------------------
------------------------------------------------------------
------------------------------------------------------------
------------------------------------------------------------
-------------YKILNPKAVDGLDVE-KEGRKIAQLIIEAVGLNADQYRLGMTK
>AngExon10d
------------------------------------------------------------
------------------------------------------------------------
------------------------------------------------------------
------------------------------------------------------------
------------------------------------------------------------
------------------------------------------------------------
------------------------------------------------------------
------------------------------------------------------------
------------------------------------------------------------
------------------------------------------------------------
------------------------------------------------------------
------------------------------------------------------------
-------------YKILCPQLIKEP----CSPEKVTQIVLTHIQLPEEQFRMGKTK
>AngExon14b
------------------------------------------------------------
------------------------------------------------------------
------------------------------------------------------------
------------------------------------------------------------
------------------------------------------------------------
------------------------------------------------------------
------------------------------------------------------------
------------------------------------------------------------
------------------------------------------------------------
------------------------------------------------------------
------------------------------------------------------------
------------------------------------------------------------
------------------------------------------------------------
------------------------------------------------------------
------------------------------------------------------------
------------------------------------------------------------
------------------------------------------------------------
------------------------------------------------------------
------------------------------------------------------------
------------------------------------------------------------
------------------------------AEKERTQYFAELNDARIGCDQLSNEK
>BmMhc1
MPKPVVQEGEDPDPTPYLFVSLEQKRIDQSKPYDGKKACWVPDEKEGFVQGEIKATKGDL
VTVNLPG-GEEKTFKKDQLSQVNPPKFEKVEDMADLTYLNDAAVLHNLRQRYYAKLIYTY
SGLFCVAINPYKRFPVYTTRCAKLYRGKRRSEVPPHIFAISDGAYVNMLTNHENQSMLIT
GESGAGKTENTKKVIAYFATVGASQKKDPSQEKKG-SLEDQVVQTNPVLEAFGNAKTVRN
DNSSRFGKFIRIHFGPSGKLAGADIETYLLEKARVISQQALERSYHIFYQMMSGSVNGLK
EMCMLSNDIYDYYIVSQGKITIPNVDDGEECVLTDQAFDILGFTQEEKDNVYKITAAVMH
MGCMKFKQRGREEQAEADGTEDGDKVAKLLGVDCADLYKNLLKPRIKVGNEFVTQGRNKD
QVINSVGALCKGIFDRLFKWLVKKCNETLDTKQKRQ-HFIGVLDIAGFEIFDYNGFEQLC
INFTNEKLQQFFNHHMFVLEQEEYTKEGIQWAFIDFGMDLLACIDLIEKPMGILSILEEE
SMFPKATDQTFVEKLNNNHLGKSAPYLKPKPPKPGCQAAHFAIGHYAGNVGYNITGWLEK
NKDPLNDTVVDQFKKGQNKLLVEIFADHPGQSGDASGGAGGKGAGGKRAKGS--AFQTVS
SLYREQLNNLMTTLRSTQPHFVRCIIPNELKQAGLIDSHLVMHQLTCNGVLEGIRICRKG
FPNRMVYPDFKLRYMILAPVVMTAE----KDPKEAARKCLEEVGLDPESYRIGHTKVFFR
AGVLGQMEELRDDRLSKIVSWLQAYIRGYLSRKEYKKLQEQRLALQVVQRNLRKYLQLRT
WPWWKLWQKVKPLLNVTRIEXEIAKLEEKAQKAQEAFEKEEKLRKEVEALNAKLLEEKTA
LLANLEGNQGSLAETQERANKLQAQKADLENQLRDTQDRLTQEEDARNQLFQAKKKLEQE
VSGLKKDVEDLELSVQKSEQDKATKDHQIRNLNDEIAHQDELINKLNKEKKLQGETNQKT
SEELQAAEDKVNHLNKVKQKLEQTLDELEDSLEREKKLRADVEKQRRKVEGDLKLTQEAV
ADLERNKKELEQTIQRKDKEISSLTAKLEDEQSLVSKLQKQIKELQGRIEELEEEVESER
QARAKAEKQRADLARELEELGERLEEAGGATSAQIELNKKREAELSKLRRDLEEANIQHE
ATLANLRKKHNDAVSEMGEQLDQLNKLKAKAEHDRAACYNELNNTRAAVDQVAREKAAQE
KIVKQLQHQLNEVQSKADEANRTLNDLDAAKKKLSIENSDLLRQLEEAESQVSQLSKIKV
SLTTQLEDTKRLADEEARERATLLGKFRNLEHDLDNIREQVEEEAEGKADLQRQLSKANA
EAQLWRSKYESEGVARSEELEEAKRKLQARLAEAEETIESLNQKVVALEKTKQRLATEVE
DLQLEVDRATAIANAAEKKQKAFDKIIGEWKLKVDDLAAELDASQKECRNYSTELFRLKG
AYEEGQEQLEAVRRENKNLADEVKDLLDQIGEGGRNIHEIEKARKRLEAEKDELQAALEE
AEAALEQEENKVLRAQLELSQVRQEIDRRIQEKEEEFENTRKNHQRALDSMQASLEAEAK
GKAEALRMKKKLEADINELEIALDHANKANAEAQKNIKRYQAQIKDLQTALEEEQRARDD
AREQLGISERRANALQNELEESRTLLEQADRARRQAEQELSDAHEQLNELSAQSASLSAA
KRKLESELQTLHSDLDELLNEAKNSEEKAKKAMVDAARLADELRAEQDHAQTQEKLRKAL
EQQIKELQVRLDEAEANALKGGKKAIQKLEQRVRELENELDGEQRRHADAQKNLRKSERR
IKELTFQAEEDRKNHERMQDLVDKLQQKIKTYKRQIEEAEEIAALNLAKFRKAQQELEEA
EERADLAEQAISKFRGKG-RAGSAARGVSPAPQRSRPALADGFGTFPPRFDLAPEDF
>BmExon3b
------------------------------------------------------------
----------TKDFKKDQVAQVNPPKYEKCEDMSNLTYLNDASVLYNLKQRYYHKLIY
>BmExon8b
------------------------------------------------------------
------------------------------------------------------------
------------------------------------------------------------
------------------------------------------------------------
------------------------------------------------------------
AICLLSNDVMDYNIVSQGKTVIPGVDDGEEMRITD
>BmExon8c
------------------------------------------------------------
------------------------------------------------------------
------------------------------------------------------------
------------------------------------------------------------
------------------------------------------------------------
EVTMLGNRISDYPIVSQGKTRIPGVNDAAQFDVTV
>BmExon8d
------------------------------------------------------------
------------------------------------------------------------
------------------------------------------------------------
------------------------------------------------------------
------------------------------------------------------------
EKCLLSNDVHDYYIVSQGKVTIPNVDDGEECILTD
>BmExon11b
------------------------------------------------------------
------------------------------------------------------------
------------------------------------------------------------
------------------------------------------------------------
------------------------------------------------------------
------------------------------------------------------------
------------------------------------------------------------
----------------------------------------------------FNGFEQLC
INFTNEKLQQFFNHHMFVLEQEEYKREGIEWTFIDFGMDLLACIELIEK
>BmExon11c
------------------------------------------------------------
------------------------------------------------------------
------------------------------------------------------------
------------------------------------------------------------
------------------------------------------------------------
------------------------------------------------------------
------------------------------------------------------------
----------------------------------------------------FNGFEQLC
INFTNEKLQQFFNHHMFVLEQEEYQREGIEWTFIDFGMDLQNCIDLIEK
>BmExon11d
------------------------------------------------------------
------------------------------------------------------------
------------------------------------------------------------
------------------------------------------------------------
------------------------------------------------------------
------------------------------------------------------------
------------------------------------------------------------
----------------------------------------------------MNGFNQLC
VNFANEKLQQYFNHYMFVLEQENYEHEGILWTFMDFGLDLQPTIDLIEK
>BmExon14b
------------------------------------------------------------
------------------------------------------------------------
------------------------------------------------------------
------------------------------------------------------------
------------------------------------------------------------
------------------------------------------------------------
------------------------------------------------------------
------------------------------------------------------------
------------------------------------------------------------
------------------------------------------------------------
------------------------------------------GGRGKKGG----GFATVS
SAYR
>BmExon17b
------------------------------------------------------------
------------------------------------------------------------
------------------------------------------------------------
------------------------------------------------------------
------------------------------------------------------------
------------------------------------------------------------
------------------------------------------------------------
------------------------------------------------------------
------------------------------------------------------------
------------------------------------------------------------
------------------------------------------------------------
------------------------------------------------------------
-------------YKILAPQAVDKE----SDPKKIAQVILEATGLDVESYRLGHTK
>BmExon17c
------------------------------------------------------------
------------------------------------------------------------
------------------------------------------------------------
------------------------------------------------------------
------------------------------------------------------------
------------------------------------------------------------
------------------------------------------------------------
------------------------------------------------------------
------------------------------------------------------------
------------------------------------------------------------
------------------------------------------------------------
------------------------------------------------------------
-------------YKILCPNLIKEP----ITPEKATEKILEQTGLDSESFRLGKTK
>BmExon22b
------------------------------------------------------------
------------------------------------------------------------
------------------------------------------------------------
------------------------------------------------------------
------------------------------------------------------------
------------------------------------------------------------
------------------------------------------------------------
------------------------------------------------------------
------------------------------------------------------------
------------------------------------------------------------
------------------------------------------------------------
------------------------------------------------------------
------------------------------------------------------------
------------------------------------------------------------
------------------------------------------------------------
------------------------------------------------------------
------------------------------------------------------------
------------------------------------------------------------
------------------------------------------------------------
------------------------------------------------------------
------------------------------AEKERAQYFSEVNDLRAGLDHLSNEK
>CpqMhc3_fl
MPKPVVQVGDDPDPGPWLFISEEMKKEAMAKPYDGKKACWVPDEKEGFLQGEIKATKGDL
VTVALPG-GECKDFKKDLVGQVNPPKYEKCEDLSNLTYLNDASVLHNLRERYRAQLIYTY
SGLFCIVINPYKRWPLYTMRAAKMYRGKRRNEVPPHLFAVSDGAYVNMLSNKENQSMLIT
GESGAGKTENTKKVIAYFATIGASSKKSAEEEKKI-SLEDQVVQTNPVLEAYGNAKTVRN
DNSSRFGKFIRIHFTASGKLGGADIETYLLEKARVISQQTLERSYHIFYQMMAGSVKGLK
EMCYLSNDIYDYYNVSQGKVTIPNVDDGEECALTDEAFNILGFTQEEKDNIYKITAAVMH
MGGMKFKQKGREEQAEADGTDEGDRVAKLLGCVTEDLYKNLLKPRIKVGAEFVVKGQNKD
QVTNSVGALCKGIFDRLFKWLVKKCNETLDTKQKRA-QFIGVLDIAGFEIFDYNGFEQLC
INFTNEKLQQFFNHHMFVLEQEEYKKEGIVWAFIDFGMDLLACIELIERPMGILSILEEE
SMFPKATDQTFAEKLMTNHLGKSPPFQKPRPSKPGIPAGHFAIGHYAGVVTYNITGWLEK
NKDPLNDTVIDQFKKGTNALIVEIFADHPGQSGPPPGSDDGKGGKGGGRGKKGAGFATVS
SAYKEQLNNLIRTLCSTSPHFVRCIIPNELKQTGLIDAHLVMHQLTCNGVLEGIRICRKG
FPNRMNYPDFKQRYLILAPAAMQAE----PEGKVAAEKCMEAVALDPDLFRIGHTKIFFR
AGVLGQMEEFRDERLSKIMTWVQSWCRGFLDRKEFKKAQLQRVALEVIQRNLRKYLKLRT
WAWWKLWGKVKPLLNVSRVEDQIAKLEEKAQHATEALEKEEKLRKELEAMNSKLLAEKTA
LLDSLSGEKGALQEYQEKAAKLTAQKNDLENQLRDTQERLAQEEDARNQLFQTKKKLEQE
ISGQKKDAEDLELQIQKIEHDKASKDHTIRNLNDEIAHQDELINKLNKEKKMQGEVNQRN
GEELQAAEDKVNHLNKVKAKLEQTLDELEESLDREKRLRGDVDKNKRKVDGELKLTREAV
LDLERNRKELEQTILRKDKEISALSANVETEQNLVGKLQKQIKELQGRIDELQDEVESER
QARAKAEKQRADLARELEDFGERLEEAGGATSAQIDLNRKRDVELTKLRRDLEEANIQHE
STLASLRKKHNDAVAEMAEQVEQLNKLKMKAEHDRANMYNELNKTRSSCDQLARDKAGQE
KIAKQLQHSLNHIHGKHDETNRTLNDFDASKKKLSVENSDLLRRLETAESQVAQLSKLKI
SLSQQLEDTKRLADEESRERATLLGKFRNLEHDLDNLRDQVEEEAEGKGDIRRQLSKTYA
EAQLWRSRYETEGVSRAEELEEGKRKLQARLAEAEETIESLTQKVIALEKTKQRLSTEIE
DLQLEVGRSTVIANSAEKKHRSFDKIIGEWKLKVDDLAGELDASQKECRNYSTELFRLKG
AYEEGQEQLEAVRRENKNLADEVKDLLDQIGEGGRNIHEIEKSRKRLEAEKDELQAALEE
AEAALEQEENKVLRAQLELSQVRQEIDRRIQEKEEEFENTRKNHQRSLESVQASHEADAK
GKAEALRMKKKLEADINELEIALDHANKANAEAQKNIKRYQQELQDVQGITQEEQRARDE
AREQLGISKRRAHALQNELEESRVLLEHSDRSRRQAEQELSDAHEQLSEVSAESASNAAA
KRKRDSELHTLHSDLDELLNEAKNSEEKAKKAMIDAARLADELRAEQDHAQTQAKLRKAL
EVQIIALQARLDDAESSTLKGGKKATQKQEDRIRELEAALDSEQSKHNEAQKNLRKAERR
VKELSFQSEEDRKNHERTQDLVDKLQQKSTTYKKQIEEAEEIAALNLAKFRKAQLELEEA
EERANVAEQAATKLRSRGRASSTAQSGGGGSAR
>CpqMhc4_fl
MPKPVVQVGDDPDPGPWLFISEEMKKEAMSRPYDGKKACWVPDEKEGFLQGEIKATKGDL
VTVALPG-GECKDFKKDLVGQVNPPKYEKCEDLSNLTYLNDASVLHNLRERYRAQLIYTY
SGLFCIVINPYKRWPLYTMRAAKMYRGKRRNEVPPHLFAVSDGAYVNMLSNKENQSMLIT
GESGAGKTENTKKVIAYFATIGASSKKSAEEEKKI-SLEDQVVQTNPVLEAYGNAKTVRN
DNSSRFGKFIRIHFTGSGKLGGADIETYLLEKARVISQQTLERSYHIFYQMMSGSVKGLK
DMCYLSNDIYDYYNVSQGKVTIPNVDDGEECLLTDEAFNILGFTQEEKDNIYKITAAVMH
MGGMKFKQKGREEQAEADGTDEGDRVAKLLGCVTEDLYKNLLKPRIKVGAEFVIKGQNKE
QVSNAVGALCKGIFDRLFKWLVKKCNETLDTKQKRA-QFIGVLDIAGFEIFDYNGFEQLC
INFTNEKLQQFFNHHMFVLEQEEYKKEGIVWAFIDFGMDLLACIELIERPMGILSILEEE
SMFPKATDQTFAEKLMTNHLGKSPPFQKPRPSKPGIPAGHFAIGHYAGVVTYNITGWLEK
NKDPLNDTVVDQFKKGTNALIVEIFADHPGQSGPPPGSDDGKGGKGGGRGKKGAGFATVS
SAYKEQLNNLIRTLCSTSPHFVRCIIPNELKQTGLIDAHLVMHQLTCNGVLEGIRICRKG
FPNRMNYPDFKQRYLILAPAAMSAE----PEGKKAAEKCMEAVALDPDLFRIGHTKIFFR
AGVVGQMEEFRDERLSKIMTWVQSWCRGFLDRKEFKKAQLQRVALEVIQRNLRKYLKLRT
WAWWKLWGKVKPLLNVSRVEDQIAKLEEKAQHATEALEKEEKLRKELEAMNSKLLAEKTA
LLDSLSGEKGALQEYQEKAAKLTAQKNDLENQLRDTQERLAQEEDARNQLFQTKKKLEQE
ISGQKKDAEDLELQIQKTEQDKASKDHQIRNLNDEIAHQDELINKLNKEKKMQGEVNQKT
AEELQAAEDKVNHLNKVKAKLEQTLDELEDSLEREKKLRGDVDKAKRKVEGDLKLTQEAV
SDLERYKKELEQTILRKDKEISALSAKLEDEQNLVGKLQKQIKELQGRIEELEEEVEAER
QARAKAEKQRADLARELEELGERLEEAGGATSAQIELNKKREAELAKLRRDLEEANIQHE
GTLANLRKKHNDAVAEMAEQVDQLNKLKTKAEHDRANMYNELNNTRSACDTLAREKAAQE
KIAKQLQHTLNEVQGKLDETNRTLNDFDASKKKLSIENSDLLRQLEDAESQVSQLSKIKI
SLSQQLEDTKRLADEESRERATLLGKFRNLEHDLDNLREQVEEEAEGKGDIQRQLSKSNA
EAQLWRTKYESEGVARAEELEEAKRKLQARLAEAEETIESLNQKCIALEKTKQRLSTEVE
DLQLEVDRATTIANSAEKKQKAFDKIIGEWKLKVDDLAAELDASQKECRNYSTELFRLKG
AYEEGQEQLEAVRRENKNLADEVKDLLDQIGEGGRNIHEIEKSRKRLEAEKDELQAALEE
AEAALEQEENKVLRAQLELSQVRQEIDRRIQEKEEEFENTRKNHQRALDSMQASLEAEAK
GKAEALRMKKKLEADINELEIALDHANKANAEAQKNIKRYQQQLKDTQGALEEEQRARDD
AREQLGISERRANALQNELEESRTLLEQADRGRRQAEQELGDAHEQLNEVSAQNASIAAA
KRKLESELQTLHSDLDELLNEAKNSEEKAKKAMVDAARLADELRAEQDHAQTQEKLRKAL
EQQIKELQVRLDDAETNALKGGKKAIQKMEQRVRELESELDNEQRRHADAQKNLRKSERR
IKELTFQSEEDRKNHERMQDLVDKLQQKIKTYKRQIEEAEEIAALNLAKFRKAQQELEEA
EERADIAEQAATKFRSKGGRGGSAGRGASPAVSTI
>CpqMhc1_fl
MPKPVVQVGDDPDPSEWLFISLEQKRIDQSKPYDAKKACWVPDEKEGFVLGEIKATKGEL
VTVGIPG-GEERTMKKDLISQANPPKFEKVEDMADLTYLNEAAVLHNLRQRYYCKMIYTY
SGLFCVVINPYKRWPLYTMRVAKMYRGKRRNEVPPHLFAVSDGAYVNMLTNHENQSMLIT
GESGAGKTENTKKVIAYFATIGASSKKSADEEKKI-SLEDQVVQTNPVLEAYGNAKTVRN
DNSSRFGKFIRIHFTGSGKLGGADIETYLLEKARVISQQTLERSYHIFYQMMSGSVKGLK
EKCFLSNNIYDYMVIAQGKTTIPSVDDGEEMELTDEAFNILGFTQEEKDNIYKITAAVMH
MGGMKFKQKGREEQAEADGTEEGDRVAKLLGCVTEDLYKNLLKPRIKVGTEFVTKGQNKE
QVTNAVGALCKGIFDRLFKWLVKKCNETLDTKQKRA-QFIGVLDIAGFEIFDYNGFEQLC
INFTNEKLQQFFNHHMFVLEQEEYKKEGINWAFIDFGMDLLACIELIEKPMGILSILEEE
SMFPKATDQTFAEKLMNNHLGKSAPFQKPRPPKPGCQAGHFAIGHYAGTVSYNITGWLEK
NKDPLNDTVVDQFKKGKNALIVEIFADHPGQSGGGDAGGKGGRGKKGA------GFATVS
SSYKEQLNNLMTTLKSTQPHFVRCIIPNELKQTGLIDAHLVMHQLTCNGVLEGIRICRKG
FPNRMMYPDFKLRYLILAPAAMMAE----KEGKNAAQKCFDAIGLDPESYRIGHTKVFFR
AGVLGQMEEFRDDRLSKIMTWMQSWIRGYLSRKSFKKMQEQRVSLEIVQRNLRKYMKLRT
WAWWKLWQKVKPLLNVSRVEDQIAKLEETAKKAQDDLEKETKLRQELEALNSKLLAEKTA
LLDSLSGEKGALQDFQEKTAKLQAQKADVENQLRDTQERLTQEEDARNQLFQQKKKLEQE
ISGQKKDAEDLELQIQKIEQDKASKDHQIRNLNDEIAHQDELINKLNKEKKMSGEVNQKT
AEELQAAEDKVNHLNKVKAKLEQTLDELEDSLEREKKLRGDVEKAKRKVEGDLKLTQEAV
ADLERNKKELEQTIMRKDKEISALSAKLEDEQSLVGKLQKQIKELQGRIEELEEEVEAER
QARAKAEKQRADLARELEELGERLEEAGGATSAQIELNKKREAELAKLRRDLEESNIQHE
GTLANLRKKHNDAVAEMAEQVDQLNKLKTKAEHDRANMYNDLNNTRTACDQLAREKASQE
KIAKQLQHTLNEVQGKLDETNRTLNDFDTSKKKLSIENSDLLRQLEDAESQVSQLSKIKI
SLTQQLEDTKRLADEESRERATLLGKFRNLEHDLDSLREQVEEEAEGKGDIQRQLSKANA
EAQLWRTKYESEGVARAEELEEAKRKLQARLAEAEETIESLNQKCIALEKTKQRLSTEVE
DLQLEVDRATSIANSAEKKQKAFDKIIGEWKLKVDDLAAELDASQKECRNYSTELFRLKG
AYEEGQEQLEAVRRENKNLADEVKDLLDQIGEGGRNIHEIEKSRKRLEAEKDELQAALEE
AEAALEQEENKVLRAQLELSQVRQEIDRRIQEKEEEFENTRKNHQRALDSMQASLEAEAK
GKAEALRMKKKLEADINELEIALDHANKANAEAQKNIKRYQQQMKDVQSALEEEQRARDD
AREQLGISERRANALQNELEESRTLLEQADRGRRQAEQELGDAHEQLNDVSAQNASIAAA
KRKLESELQTLHSDLDELLNEAKNSEEKAKKAMVDAARLADELRAEQDHAQSQEKMRKAL
EQQIKELQVRLDDAETNALKGGKKAIQKLEQRVRELEAELDSEQRRHTDAQKNLRKSERR
IKELTFQSEEDRKNHERMQDLVDKLQQKIKTYKRQIEEAEEIAALNLAKFRKAQQELEEA
EERADIAEQTATKFRTKGGRAGSVQRGASPAPQRQSAMPSLAALGLPTFDDHAF
>CpqExon3b
------------------------------------------------------------
----------TKDFKKDLVGQVNPPKYEKCEDMSNLTYLNDASVLHNLRERYRAKLIY
>CpqExon6b
------------------------------------------------------------
------------------------------------------------------------
------------------------------------------------------------
------------------------------------------------------------
------------------------------------------------------------
EICFLSNNIHDYHIVSQGKTTIPSVDDGEEMQITD
>CpqExon6c
------------------------------------------------------------
------------------------------------------------------------
------------------------------------------------------------
------------------------------------------------------------
------------------------------------------------------------
ELTLLSTRISDYPTITQGKTRIPGVNDAEELETLD
>CpqExon6d
------------------------------------------------------------
------------------------------------------------------------
------------------------------------------------------------
------------------------------------------------------------
------------------------------------------------------------
EMCFLSNDIYDYYNVSQGKVTIPNVDDGEECQLTD
>CpqExon8b
------------------------------------------------------------
------------------------------------------------------------
------------------------------------------------------------
------------------------------------------------------------
------------------------------------------------------------
------------------------------------------------------------
------------------------------------------------------------
----------------------------------------------------YNGFEQLC
INFTNEKLQQFFNHHMFVLEQEEYKKEGINWAFIDFGMDLLACIDLIEK
>CpqExon8c
------------------------------------------------------------
------------------------------------------------------------
------------------------------------------------------------
------------------------------------------------------------
------------------------------------------------------------
------------------------------------------------------------
------------------------------------------------------------
----------------------------------------------------YNGFEQLC
INFTNEKLQQFFNHHMFVLEQEEYQREGIEWTFIDFGMDLQQCIELIEK
>CpqExon8d
------------------------------------------------------------
------------------------------------------------------------
------------------------------------------------------------
------------------------------------------------------------
------------------------------------------------------------
------------------------------------------------------------
------------------------------------------------------------
----------------------------------------------------YNGFNQLC
INFTNERLQQFFNHYMFILEQEEYEREGIQWTFIDFGLDLQPTIDLIEK
>CpqExon10b
------------------------------------------------------------
------------------------------------------------------------
------------------------------------------------------------
------------------------------------------------------------
------------------------------------------------------------
------------------------------------------------------------
------------------------------------------------------------
------------------------------------------------------------
------------------------------------------------------------
------------------------------------------------------------
------------------------------------------------------------
------------------------------------------------------------
-------------YKILNPKAAEAE----KDPMKVAQVILEASGLDTESYRLGNTK
>CpqExon10c
------------------------------------------------------------
------------------------------------------------------------
------------------------------------------------------------
------------------------------------------------------------
------------------------------------------------------------
------------------------------------------------------------
------------------------------------------------------------
------------------------------------------------------------
------------------------------------------------------------
------------------------------------------------------------
------------------------------------------------------------
------------------------------------------------------------
-------------YKILCIKEIYEI----KSEKKCAEKIIDSVALNEDLYRLGNTK
>CpqExon10d
------------------------------------------------------------
------------------------------------------------------------
------------------------------------------------------------
------------------------------------------------------------
------------------------------------------------------------
------------------------------------------------------------
------------------------------------------------------------
------------------------------------------------------------
------------------------------------------------------------
------------------------------------------------------------
------------------------------------------------------------
------------------------------------------------------------
-------------YKILCPQLIKEP----CSPEKACQIIVGHLQLPDEQFRMGKTK
>CpqExon13b
------------------------------------------------------------
------------------------------------------------------------
------------------------------------------------------------
------------------------------------------------------------
------------------------------------------------------------
------------------------------------------------------------
------------------------------------------------------------
------------------------------------------------------------
------------------------------------------------------------
------------------------------------------------------------
------------------------------------------------------------
------------------------------------------------------------
------------------------------------------------------------
------------------------------------------------------------
------------------------------------------------------------
------------------------------------------------------------
------------------------------------------------------------
------------------------------------------------------------
------------------------------------------------------------
------------------------------------------------------------
------------------------------AEKERGQYFAELNDSRLSLDHLANEK
>DapMhc1
MPPKKDM-GPDPDPAQYLFVSLEMKRADQTKPYDGKKATWVPCEKDSYQLGEITGTKGDL
VVVKVAD-GNEKMVKKDQCFPVNPPKFEKVEDMADLTYLNDAAVLHNLRQRYYHKLIYTY
SGLFCVAINPYKRFPIYTQRVIKMYIGKRRNEVPPHIFCISDGAYMDMLTNHENQSMLIT
GESGAGKTENTKKVIQYFAQIAKDTKGSKHTFSSGGNLEDQIVQTNPVLEAFGNAKTTRN
DNSSRFGKFIRIHFGNSGKLAGADIETYLLEKARVISQQALERSYHIFYQIMSGKLPTLK
ADCCLVDDIYQYNFVSQGKITIPSMDDSEEMALTDEAFEILGMG-EQRPEIWKITAAVMH
FGTMKFKQRGREEQADPDGTQEGENVAKMMGVDGPQLYMNFLKPRIKVGNEFVTQGRNVN
QVVYSIGAMAKAIFDRLFKWLVKRVNETLETGQKRV-TFIGVLDIAGFEIFDYNGFEQLC
INFTNEKLQQFFNHHMFVLEQEEYKKEGIDWVFMDFGMDLQACIELMEKPMGVLSILEEE
SMFPKATDQTFAEKLNNNHLGKSASFVKPKPAKAGCKEAHFAIAHYAGTVPYNITGWLEK
NKDPLNDTVVDQFKKGSSKLVQEIFADHPGQSGGKEEAKGGKRTKGS-------GFQTVS
ALYREQLNGLMKTLNATSPHFIRCIIPNETKSPGVIDSHLVMHQLTCNGVLEGIRICRKG
FPNRMVYPDFKHRYMILAPNEMKAE----PDERKAAKICLEKIALDPEWYRIGHTKVFFK
AGVLGQLEEMRDDKLAKIITWMQSFIRGYHTRKQYKQLQDQRVALCVVQRNLRSYLQMRT
WAWYRLWQKVKPLLNVTRVEDEIKALEDKAAAAQANFEKEEKLRKELETNLAKLTKEKED
LLNRLQAESGTVADFHDKQNKLMSQKADLESQLSDTQERLQQEEDARNQLFQNKKKLEQE
ASGLKKDIEDLELALQKTETDKATKDHQIRNLNDEIAHQDELINKLNKEKKHMQEVNQKT
AEDLQASEDKVNHLNKVKAKLEQTLDELEDSLEREKKLRADIEKNKRKTEGDLKLTQEAV
ADLERNKKELEQTIQRKDKEIASLNAKLEDEQSLVGKLQKQIKELQSRIEELEEEVEAER
QARAKAEKQRADLARELEELGERLEEAGGATAAQIELNKKREAELSKLRRDLEESNIQHE
SVLSNLRKKHNDAVSEMSEQIDQLNKMKAKAEKDRSQFAGENNDLRAAMDHVSSDKAAAE
KMTKMLQQQLNEIQSKLDEANRSLNDFDVQKKKLTIENSDYLRQLEDAESQVSQLQKLKI
SLTTQLEDSKRMADEEGRERATLLGKFRNLEHDIDNIREQLDEESEAKADLQRQLSKSNA
DCQMWRHKYESEGVAKAEELEDAKRKLQARLGEAEEAIESLNQKNVALEKIKMRLSGELD
DMHVEVERATVLANQMEKRGKNFDKVVSEWKAKVDDLAAELDASQKECRNYSTELFRLKA
GYDESQEHLEAVRRENKNLADEIKDLMDQIGEGGRNVHEIDKQRKRLEVEKEELQAALEE
AESALEQEENKVLRAQLELSQVRQEIDRRIQEKEEEFENTRKNHQRAIDSMQASLEAEAK
GKAEALRMKKKLESDINELEIALDHANKANAEAQKSIKRYQQSIKETQSALEEEQRNRDD
LREQYGIAERRANALQGELEESRTLLEQADRARRQAETELADAHEQLHDLTAQAASSSAA
KRKMESELQTLHADLDDMINETKNSEEKAKKAMVDAARLADELRAEQEHAQAQEKQRKAL
ELQVKELQVRLDESENNALKGGKKAIQKLEERVRGLETELDGEQRRHADAQKNLRKSERR
IKELTFQSDEDRKNHERMQDLVDKLQQKIKTYKRQIEEAEEIAALNLAKFRKAQQELEEA
DERAELADQAVSKLRAKG-RGGSASR-LSPPPQMKPRSKRDFE
>DapExon3b
------------------------------------------------------------
----------EKTFKKDQCSQVNPPKYEKCEDMSNLTYLNDASVLWNLKARYTNQLIY
>DapExon3b
------------------------------------------------------------
------------------------------------------------------------
-----------------------------------------------------------T
GESGAGKTENTKKVIAYMASVGASTKKPKEGEVKK
>DapExon10b
------------------------------------------------------------
------------------------------------------------------------
------------------------------------------------------------
------------------------------------------------------------
------------------------------------------------------------
ADCSLVDDIYTYNFVSQGKITIPSMDDSEEMGLTN
>DapExon10c
------------------------------------------------------------
------------------------------------------------------------
------------------------------------------------------------
------------------------------------------------------------
------------------------------------------------------------
ADCRLVDDIYTYNYVSQGKITIPSMDDNEEMGLTD
>DapExon10d
------------------------------------------------------------
------------------------------------------------------------
------------------------------------------------------------
------------------------------------------------------------
------------------------------------------------------------
AMCSLSDNIYDYPFVSQGKVTVPSIDDSEEMQMAD
>DapExon10d
------------------------------------------------------------
------------------------------------------------------------
------------------------------------------------------------
------------------------------------------------------------
------------------------------------------------------------
-----------------------------------EAFDILGFTQDEKNMIYMVVGAVMH
LGTMKFKQRGREEQAEQEGKE
>DapExon9b
------------------------------------------------------------
------------------------------------------------------------
------------------------------------------------------------
------------------------------------------------------------
------------------------------------------------------------
------------------------------------------------------------
------------------------------------------------------------
----------------------------------------------------FNGFEQLC
INFTNEKLQQFFNHHMFVLEQEEYKKEGIEWVFMDFGMDLQACIELMEK
>DapExon9c
------------------------------------------------------------
------------------------------------------------------------
------------------------------------------------------------
------------------------------------------------------------
------------------------------------------------------------
------------------------------------------------------------
------------------------------------------------------------
----------------------------------------------------YNGFEQLC
INFTNEKLQQFFNHHMFVLEQEEYKREGIEWTFIDFGMDLQNTIDLLEK
>DapExon10b
------------------------------------------------------------
------------------------------------------------------------
------------------------------------------------------------
------------------------------------------------------------
------------------------------------------------------------
------------------------------------------------------------
------------------------------------------------------------
------------------------------------------------------------
------------------------------------------------------------
------------------------------------------------------------
---------------------------------------GGKRGKGG-------GFSTVS
SAYR
>DapExon11b
------------------------------------------------------------
------------------------------------------------------------
------------------------------------------------------------
------------------------------------------------------------
------------------------------------------------------------
------------------------------------------------------------
------------------------------------------------------------
------------------------------------------------------------
------------------------------------------------------------
------------------------------------------------------------
------------------------------------------------------------
----EQLNNLMTTLRSTAPHFIRCIIPNETKSP
>DapExon11b
------------------------------------------------------------
------------------------------------------------------------
------------------------------------------------------------
------------------------------------------------------------
------------------------------------------------------------
------------------------------------------------------------
------------------------------------------------------------
------------------------------------------------------------
------------------------------------------------------------
------------------------------------------------------------
------------------------------------------------------------
------------------------------------------------------------
-------------YTILASAIAKAA----GDPKKASAGILEKIQLDTELYRLGHNK
>DapExon11c
------------------------------------------------------------
------------------------------------------------------------
------------------------------------------------------------
------------------------------------------------------------
------------------------------------------------------------
------------------------------------------------------------
------------------------------------------------------------
------------------------------------------------------------
------------------------------------------------------------
------------------------------------------------------------
------------------------------------------------------------
------------------------------------------------------------
-------------YNILNPNLTKEKDGTPMDEKKASGNLLDESKLDVSLFRLGHTK
>DapExon11d
------------------------------------------------------------
------------------------------------------------------------
------------------------------------------------------------
------------------------------------------------------------
------------------------------------------------------------
------------------------------------------------------------
------------------------------------------------------------
------------------------------------------------------------
------------------------------------------------------------
------------------------------------------------------------
------------------------------------------------------------
------------------------------------------------------------
-------------YKLLCPSLIKDS----MTGEQIAKLVLDKMGFDEAVYRLGFNK
>DapExon15b
------------------------------------------------------------
------------------------------------------------------------
------------------------------------------------------------
------------------------------------------------------------
------------------------------------------------------------
------------------------------------------------------------
------------------------------------------------------------
------------------------------------------------------------
------------------------------------------------------------
------------------------------------------------------------
------------------------------------------------------------
------------------------------------------------------------
------------------------------------------------------------
------------------------------------------------------------
------------------------------------------------------------
------------------------------------------------------------
------------------------------------------------------------
------------------------------------------------------------
------------------------------------------------------------
------------------------------------------------------------
------------------------------AEKDRSSMKNQVDDFKAATDHMTAEK
>DaMhc1
MPKPAPN-LEDEDPTPYLFVSLEQRRIDQSKPYDSKKNCWVPDEKEGYLLGEIKATKGDI
VSVGLPG-GEVKDFKSEKVEKVNPPKFEKIEDMADMTVLNTPCVLHNLRQRYYAKLIYTY
SGLFCVAINPYKRYPVYTNRCAKMYRGKRRNEVPPHIFAISDGAYVDMLTNHVNQSMLIT
GESGAGKTENTKKVIAYFATVGASTKKDESQKNKG-SLEDQVVQTNPVLEAFGNAKTVRN
DNSSRFGKFIRIHFGPTGKLAGADIETYLLEKARVISQQSLERSYHIFYQIMSGSVAGVK
DICLLTDNIYDYHIVSQGKVTVPSIDDAEEFSLTDQAFDILGFTKQEKEDVYRITAAVMH
MGGMKFKQRGREEQAEQDGEEEGGRVSKLFGCDTAELYKNLLKPRIKVGNEFVTQGRNVQ
QVTNSIGALCKGVFDRLFKWLVKKCNETLDTQQKRQ-HFIGVLDIAGFEIFDYNGFEQLC
INFTNEKLQQFFNHHMFVLEQEEYKKEGINWDFIDFGMDLLACIDLIEKPMGILSILEEE
SMFPKATDQTFSEKLTNTHLGKSAPFQKPKPPKPGQQAAHFAIGHYAGVVAYNITGWLEK
NKDPLNDTVVDQFKKSQNKLLIEIFADHAGQSGGGEQAKGGRGKKGG-------GFATVS
SAYKEQLNSLMTTLRSTQPHFVRCIIPNEMKQPGLVDAHLVMHQLTCNGVLEGIRICRKG
FPNRMVYPDFKMRYMILAPAIMAAE----KVAKNAAGKCLEAVGLDPDMYRIGHTKVFFR
AGVLGQMEEFRDERLGKIMSWMQAWARGYLSRKGFKKLQEQRVALKVVQRNLRKYLQLRT
WPWYKLWQKVKPLLNVSRIEDEIARLEEKAKKAEELHAAEVKVRKELEALNAKLLAEKTA
LLDSLSGEKGQLQDFQERNAKLTAQKNDLENQLRDIQERLTQEEDARNQLFQQKKKADQE
ISGLKKDIEDLELNVQKAEQDKATKDHQIRNLNDEIAHQDELINKLNKEKKMQGESNQKT
GEELQAAEDKINHLNKVKAKLEQTLDELEDSLEREKKVRGDVEKSKRKVEGDLKLTQEAV
ADLERNKKELEQTIQRKDKELCSITAKLEDEQVVVGKHQRQIKELQARIEELEEEVEAER
QARAKAEKQRADLARELEELGERLEEAGGATSAQIELNKKREAELSKLRRDLEEANIQHE
STLANLRKKHNDAVAEMAEQVDQLNKLKAKAEHDRQTCHNELNQTRTACDQLGRDKAAQE
KIAKQLQHTLNEVQSKLDETNRTLNDFDASKKKLSIENSDLLRQLEEAESQVSQLSKIKI
SLTTQLEDTKRLADEESRERATLLGKFRNLEHDLDNLREQVEEEAEGKADLQRQLSKANA
EAQVWRSKYESDGVARSEELEEAKRKLQARLAEAEETIESLNQKCIGLEKTKQRLSTEVE
DLQLEVDRANAIANAAEKKQKAFDKIIGEWKLKVDDLAAELDASQKECRNYSTELFRLKG
AYEEGQEQLEAVRRENKNLADEVKDLLDQIGEGGRNIHEIEKARKRLEAEKDELQAALEE
AEAALEQEENKVLRAQLELSQVRQEIDRRIQEKEEEFENTRKNHQRALDSMQASLEAEAK
GKAEALRMKKKLEADINELEIALDHANKANAEAQKNIKRYQQQLKDIQTALEEEQRARDD
AREQLGISERRANALQNELEESRTLLEQADRGRRQAEQELADAHEQLNEVSAQNASISAA
KRKLESELQTLHSDLDELLNEAKNSEEKAKKAMVDAARLADELRAEQDHAQTQEKLRKAL
EQQIKELQVRLDEAEANALKGGKKAIQKLEQRVRELENELDGEQRRHADAQKNLRKSERR
IKELSFQSEEDRKNHERMQDLVDKLQQKIKTYKRQIEEAEEIAALNLAKFRKAQQELEEA
EERADLAEQAISKFRAKG-RAGSVGRGASPAPRATSVRPQFDGLAFPPRFDLAPENEF
>DaExon3b
------------------------------------------------------------
----------TRDFKKDQLQQVNPPKYEKAEDMSNLTYLNDASVLHNLRQRYYNKLIY
>DaExon7b
------------------------------------------------------------
------------------------------------------------------------
------------------------------------------------------------
------------------------------------------------------------
------------------------------------------------------------
EYCLLSNNIYDYRIVSQGKTTIPSVNDGEEWVAVD
>DaExon7c
------------------------------------------------------------
------------------------------------------------------------
------------------------------------------------------------
------------------------------------------------------------
------------------------------------------------------------
EMVFLTQHIGDYPGICQGKTRIPGVNDGEEFELTD
>DaExon7d
------------------------------------------------------------
------------------------------------------------------------
------------------------------------------------------------
------------------------------------------------------------
------------------------------------------------------------
DMCFLSDNIYDYYNVSQGKVTVPNMDDGEEFQLAD
>DaExon9b
------------------------------------------------------------
------------------------------------------------------------
------------------------------------------------------------
------------------------------------------------------------
------------------------------------------------------------
------------------------------------------------------------
------------------------------------------------------------
----------------------------------------------------YNGFEQLC
INFTNEKLQQFFNHHMFVLEQEEYKREGIDWAFIDFGMDLLACIDLIEK
>DaExon9c
------------------------------------------------------------
------------------------------------------------------------
------------------------------------------------------------
------------------------------------------------------------
------------------------------------------------------------
------------------------------------------------------------
------------------------------------------------------------
----------------------------------------------------YNGFEQLC
INFTNEKLQQFFNHHMFVLEQEEYQREGIEWTFIDFGMDLQLCIDLIEK
>DaExon11a
------------------------------------------------------------
------------------------------------------------------------
------------------------------------------------------------
------------------------------------------------------------
------------------------------------------------------------
------------------------------------------------------------
------------------------------------------------------------
------------------------------------------------------------
------------------------------------------------------------
------------------------------------------------------------
------------------------------------------------------------
------------------------------------------------------------
-------------YQILNPRGIKDL----DDPKKASKVLIESTELSDDLYRLGHTK
>DaExon11b
------------------------------------------------------------
------------------------------------------------------------
------------------------------------------------------------
------------------------------------------------------------
------------------------------------------------------------
------------------------------------------------------------
------------------------------------------------------------
------------------------------------------------------------
------------------------------------------------------------
------------------------------------------------------------
------------------------------------------------------------
------------------------------------------------------------
-------------YQILNPAGIAGV----EDPKKCGALILESTTLDPDMYRIGHTK
>DaExon11c
------------------------------------------------------------
------------------------------------------------------------
------------------------------------------------------------
------------------------------------------------------------
------------------------------------------------------------
------------------------------------------------------------
------------------------------------------------------------
------------------------------------------------------------
------------------------------------------------------------
------------------------------------------------------------
------------------------------------------------------------
------------------------------------------------------------
-------------YQILNPKGIKGI----EDPKKCTKILIESTELAEDQYRLGNTK
>DaExon11d
------------------------------------------------------------
------------------------------------------------------------
------------------------------------------------------------
------------------------------------------------------------
------------------------------------------------------------
------------------------------------------------------------
------------------------------------------------------------
------------------------------------------------------------
------------------------------------------------------------
------------------------------------------------------------
------------------------------------------------------------
------------------------------------------------------------
-------------YKIMCPKQLQGV----EKDKKATEIIIKFIDLPEDQYRLGNTK
>DaExon15b
------------------------------------------------------------
------------------------------------------------------------
------------------------------------------------------------
------------------------------------------------------------
------------------------------------------------------------
------------------------------------------------------------
------------------------------------------------------------
------------------------------------------------------------
------------------------------------------------------------
------------------------------------------------------------
------------------------------------------------------------
------------------------------------------------------------
------------------------------------------------------------
------------------------------------------------------------
------------------------------------------------------------
------------------------------------------------------------
------------------------------------------------------------
------------------------------------------------------------
------------------------------------------------------------
------------------------------------------------------------
------------------------------AEKEKNEYYGQLNDLRAGVDHITNEK
>DerMhc1
MPKPVAN-QEDEDPTPYLFVSLEQRRIDQSKPYDSKKSCWIPDEKEGYLLGEIKATKGDI
VSVGLQG-GEVRDIKSEKVEKVNPPKFEKIEDMADMTVLNTPCVLHNLRQRYYAKLIYTY
SGLFCVAINPYKRYPVYTNRCAKMYRGKRRNEVPPHIFAISDGAYVDMLTNHVNQSMLIT
GESGAGKTENTKKVIAYFATVGASKKTDETAKSKG-SLEDQVVQTNPVLEAFGNAKTVRN
DNSSRFGKFIRIHFGPTGKLAGADIETYLLEKARVISQQSLERSYHIFYQIMSGSVAGVK
DICLLTDNIYDYHIVSQGKVTVASIDDAEEFSLTDQAFDILGFTKQEKEDVYRITAAVMH
MGGMKFKQRGREEQAEQDGEEEGGRVSKLFGCDTAELYKNLLKPRIKVGNEFVTQGRNVQ
QVTNSIGALCKGVFDRLFKWLVKKCNETLDTQQKRQ-HFIGVLDIAGFEIFEYNGFEQLC
INFTNEKLQQFFNHIMFVMEQEEYKKEGINWDFIDFGMDLLACIDLIEKPMGILSILEEE
SMFPKATDQTFSEKLTNTHLGKSAPFQKPKPPKPGQQAAHFAIAHYAGCVSYNITGWLEK
NKDPLNDTVVDQFKKSQNKLLIEIFADHAGQSGGGEQAKGGRGKKGG-------GFATVS
SAYKEQLNSLMTTLRSTQPHFVRCIIPNEMKQPGVVDAHLVMHQLTCNGVLEGIRICRKG
FPNRMMYPDFKMRYMILAPAIMAAE----KVAKNAAGKCLEAVGLDPDMYRIGHTKVFFR
AGVLGQMEEFRDERLGKIMSWMQAWARGYLSRKGFKKLQEQRVALKVVQRNLRKYLQLRT
WPWYKLWQKVKPLLNVSRIEDEIARLEEKAKKAEELHAAEVKVRKELEALNAKLLAEKTA
LLDSLSGEKGALQDYQERNAKLTAQKNDLENQLRDIQERLTQEEDARNQLFQQKKKADQE
ISGLKKDIEDLELNVQKAEQDKATKDHQIRNLNDEIAHQDELINKLNKEKKMQGETNQKT
GEELQAAEDKINHLNKVKAKLEQTLDELEDSLEREKKVRGDVEKSKRKVEGDLKLTQEAV
ADLERNKKELEQTIQRKDKELSSITAKLEDEQVVVLKHQRQIKELQARIEELEEEVEAER
QARAKAEKQRADLARELEELGERLEEAGGATSAQIELNKKREAELSKLRRDLEEANIQHE
STLANLRKKHNDAVAEMAEQVDQLNKLKAKAEHDRQTCHNELNQTRTACDQLGRDKAAQE
KIAKQLQHTLNEVQSKLDETNRTLNDFDASKKKLSIENSDLLRQLEEAESQVSQLSKIKI
SLTTQLEDTKRLADEESRERATLLGKFRNLEHDLDNLREQVEEEAEGKADLQRQLSKANG
EAQVWRSKYESDGVARSEELEEAKRKLQARLAEAEETIESLNQKCIGLEKTKQRLSTEVE
DLQLEVDRANAIANAAEKKQKAFDKIIGEWKLKVDDLAAELDASQKECRNYSTELFRLKG
AYEEGQEQLEAVRRENKNLADEVKDLLDQIGEGGRNIHEIEKARKRLEAEKDELQAALEE
AEAALEQEENKVLRAQLELSQVRQEIDRRIQEKEEEFENTRKNHQRALDSMQASLEAEAK
GKAEALRMKKKLEADINELEIALDHANKANAEAQKNIKRYQQQLKDIQTALEEEQRARDD
AREQLGISERRANALQNELEESRTLLEQADRGRRQAEQELADAHEQLNEVSAQNASISAA
KRKLESELQTLHSDLDELLNEAKNSEEKAKKAMVDAARLADELRAEQDHAQTQEKLRKAL
EQQIKELQVRLDEAEANALKGGKKAIQKLEQRVRELENELDGEQRRHADAQKNLRKSERR
VKELSFQSEEDRKNHERMQDLVDKLQQKIKTYKRQIEEAEEIAALNLAKFRKAQQELEEA
EERADLAEQAISKFRAKG-RAGSVGRGASPAPRATSVRPQFDGLAFPPRFDLAPENEF
>DerExon3b
------------------------------------------------------------
----------TRDLKKDLLQQVNPPKYEKAEDMSNLTYLNDASVLHNLRQRYYNKLIY
>DerExon7b
------------------------------------------------------------
------------------------------------------------------------
------------------------------------------------------------
------------------------------------------------------------
------------------------------------------------------------
EYCLLSNNIYDYRIVSQGKTTIPSVNDGEEWVAVD
>DerExon7c
------------------------------------------------------------
------------------------------------------------------------
------------------------------------------------------------
------------------------------------------------------------
------------------------------------------------------------
EMVFLGQHIGDYPGICQGKTRIPGVNDGEEFELTD
>DerExon7d
------------------------------------------------------------
------------------------------------------------------------
------------------------------------------------------------
------------------------------------------------------------
------------------------------------------------------------
DMCFLSDNIYDYYNVSQGKVTVPNMDDGEEFQLAD
>DerExon9b
------------------------------------------------------------
------------------------------------------------------------
------------------------------------------------------------
------------------------------------------------------------
------------------------------------------------------------
------------------------------------------------------------
------------------------------------------------------------
----------------------------------------------------YNGFEQLC
INFTNEKLQQFFNHHMFVLEQEEYKREGIDWAFIDFGMDLLACIDLIEK
>DerExon9c
------------------------------------------------------------
------------------------------------------------------------
------------------------------------------------------------
------------------------------------------------------------
------------------------------------------------------------
------------------------------------------------------------
------------------------------------------------------------
----------------------------------------------------YNGFEQLC
INFTNEKLQQFFNHHMFVLEQEEYQREGIEWTFIDFGMDLQLCIDLIEK
>DerExon11a
------------------------------------------------------------
------------------------------------------------------------
------------------------------------------------------------
------------------------------------------------------------
------------------------------------------------------------
------------------------------------------------------------
------------------------------------------------------------
------------------------------------------------------------
------------------------------------------------------------
------------------------------------------------------------
------------------------------------------------------------
------------------------------------------------------------
-------------YQILNPRGIKDL----ECPKKASKVLIESTELDADLYRLGHTK
>DerExon11b
------------------------------------------------------------
------------------------------------------------------------
------------------------------------------------------------
------------------------------------------------------------
------------------------------------------------------------
------------------------------------------------------------
------------------------------------------------------------
------------------------------------------------------------
------------------------------------------------------------
------------------------------------------------------------
------------------------------------------------------------
------------------------------------------------------------
-------------YQILNPAGIVGV----DDPKKCGSIILESTSLDPDMYRIGHTK
>DerExon11c
------------------------------------------------------------
------------------------------------------------------------
------------------------------------------------------------
------------------------------------------------------------
------------------------------------------------------------
------------------------------------------------------------
------------------------------------------------------------
------------------------------------------------------------
------------------------------------------------------------
------------------------------------------------------------
------------------------------------------------------------
------------------------------------------------------------
-------------YQILNPKGIKGI----EDPKKCTKVLIESTELNDDQYRLGNTK
>DerExon11d
------------------------------------------------------------
------------------------------------------------------------
------------------------------------------------------------
------------------------------------------------------------
------------------------------------------------------------
------------------------------------------------------------
------------------------------------------------------------
------------------------------------------------------------
------------------------------------------------------------
------------------------------------------------------------
------------------------------------------------------------
------------------------------------------------------------
-------------YKIMCPKLLQGV----EKDKKATEIIIKFIDLPEDQYRLGNTK
>DerExon15b
------------------------------------------------------------
------------------------------------------------------------
------------------------------------------------------------
------------------------------------------------------------
------------------------------------------------------------
------------------------------------------------------------
------------------------------------------------------------
------------------------------------------------------------
------------------------------------------------------------
------------------------------------------------------------
------------------------------------------------------------
------------------------------------------------------------
------------------------------------------------------------
------------------------------------------------------------
------------------------------------------------------------
------------------------------------------------------------
------------------------------------------------------------
------------------------------------------------------------
------------------------------------------------------------
------------------------------------------------------------
------------------------------AEKEKNEYYGQLNDLRAGVDHITNEK
>DgMhc1
MPKPAAS-QEDEDPTPYLFVSLEQRRIDQSKPYDSKKNCWVPDEKEGFLIGDIKATKGDI
VSVGLPG-GEVKDFKADKVEKVNPPKFEKLEDMADMTVLNTPCVLHNLRQRYYAKLIYTY
SGLFCVAINPYKRYPVYTNRCAKMYRGKRRNEVPPHIFAISDGAYVDMLTNHVNQSMLIT
GESGAGKTENTKKVIAYFATVGASTKKDESQKNKG-SLEDQVVQTNPVLEAFGNAKTVRN
DNSSRFGKFIRIHFGPTGKLAGADIETYLLEKARVISQQSLERSYHIFYQIMSGAVAGVK
EICGLSDNIYDYHIVSQGKVTVPSIDDNEEMNLTDQAFDILGFTKEEKENVYRITAAVMH
MGGMKFKQRGREEQAEQDGEEEGGRVSKLFGCDTAELYKNLLKPRIKVGNEFVTQGRNVQ
QVTNSIGALCKGVFDRLFKWLVKKCNETLDTKQKRQ-HFIGVLDIAGFEIFDYNGFEQLC
INFTNEKLQQFFNHVMFVLEQEEYTKEGIHWDFIDFGMDLLACIELIEKPMGILSILEEE
SMFPKATDQTFSEKLTNTHLGKSAPFQKPKPPKPGQQAAHFAIGHYAGVVAYNITGWLEK
NKDPLNDTVVDQFKKSQNKLLIEIFADHPGQSGTAEQAKGGRGKKGG-------GFATVS
SAYKEQLNSLMAILRSTQPHFVRCIIPNEMKQPGMVDAHLVMHQLTCNGVLEGIRICRKG
FPNRMIYPDFKMRYMILAPAVMAAE----KLPKNAATKCLEAVGLDQDLYRIGNTKVFFR
AGVLGQMEEFRDERLGKIMSWMQAWARGYLSRRGFKKLQEQRVALKVVQRNLRKYLQLRT
WPWYKLWQKIKPLLNVSRIEDEIARLEEKAKKAEELHAAEVKVRKELEVLNAKLLAEKTA
LLDSLSGEKGQLQDFQERNAKLTAQKNDCENQLRDIQERLTQEEDARNQLFQQKKKADQE
ISGLKKDIEDMELNIQKAEQDKATKDHQIRNLNDEIAHQDELINKLNKEKKMQGESNQKT
GEELQAAEDKINHLNKVKAKLEQTLDELEDSLEREKKVRGDVEKGKRKVEGDLKLTQEAV
ADLERNKKELEQTIQRKDKELSSITAKLEDEQVVVGKHQRQIKELQARIEELEEEVEAER
QARAKAEKQRADLARELEELGERLEEAGGATSAQIELNKKREAELSKLRRDLEEANIQHE
STLANLRKKHNDAVAEMAEQVDQLNKLKAKAEHDRQSSHNELNQTRTACDQLARDKAAQE
KIAKQLQHTLNEVQSKLDETNRTLNDFDASKKKLSIENSDLLRQLEEAESQVSQLSKIKI
SLTTQLEDTKRLADEESRERATLLGKFRNLEHDLDNLREQVEEEAEGKADLQRQLSKANA
EAQVWRSKYESDGVARSEELEEAKRKLQARLAEAEETIESLNQKCIGLEKTKQRLSTEVE
DLQLEVDRANAIASAAEKKQKAFDKIIGEWKLKVDDLAAELDASQKECRNYSTELFRLKG
AYEEGQEQLEAVRRENKNLADEVKDLLDQIGEGGRNIHEIEKARKRLEAEKDELQAALEE
AEAALEQEENKVLRAQLELSQVRQEIDRRIQEKEEEFENTRKNHQRALDSMQASLEAEAK
GKAEALRMKKKLEADINELEIALDHANKANAEAQKNIKRYQQQLKDIQTALEEEQRARDD
AREQLGISERRANALQNELEESRTLLEQADRGRRQAEQELADAHEQLNEVSAQNASISAA
KRKLESELQTLHSDLDELLNEAKNSEEKAKKAMVDAARLADELRAEQDHAQTQEKLRKAL
EQQIKELQVRLDEAEANALKGGKKAIQKLEQRVRELENELDGEQRRHADAQKNLRKSERR
VKELSFQSEEDRKNHERMQDLVDKLQQKIKTYKRQIEEAEEIAALNLAKFRKAQQELEEA
EERADLAEQAISKFRAKG-RAGSVGRGGSPAPRATSVRPQFDGLAFPPRFDLAPENEF
>DgExon3b
------------------------------------------------------------
----------TKDFKKDLLSQVNPPKYEKAEDMSNLTYLNDASVLHNLRQRYYNKLIY
>DgExon7b
------------------------------------------------------------
------------------------------------------------------------
------------------------------------------------------------
------------------------------------------------------------
------------------------------------------------------------
EYCLLSNNIHDYRIVSQGKTRIPSVNDAEEWVAVD
>DgExon7c
------------------------------------------------------------
------------------------------------------------------------
------------------------------------------------------------
------------------------------------------------------------
------------------------------------------------------------
EMVFLTQHIGDYPGICQGKTRIPGVNDGEEFELTD
>DgExon7d
------------------------------------------------------------
------------------------------------------------------------
------------------------------------------------------------
------------------------------------------------------------
------------------------------------------------------------
DMCFLSDNIYDYFNVSQGKVTVPSIDDSEEFQLAD
>DgExon9b
------------------------------------------------------------
------------------------------------------------------------
------------------------------------------------------------
------------------------------------------------------------
------------------------------------------------------------
------------------------------------------------------------
------------------------------------------------------------
----------------------------------------------------YNGFEQLC
INFTNEKLQQFFNHHMFVLEQEEYKKEGIEWAFIDFGMDLLACIDLIEK
>DgExon9c
------------------------------------------------------------
------------------------------------------------------------
------------------------------------------------------------
------------------------------------------------------------
------------------------------------------------------------
------------------------------------------------------------
------------------------------------------------------------
----------------------------------------------------YNGFEQLC
INFTNEKLQQFFNHHMFVLEQEEYQREGIEWTFIDFGMDLQTCIDLIEK
>DgExon11a
------------------------------------------------------------
------------------------------------------------------------
------------------------------------------------------------
------------------------------------------------------------
------------------------------------------------------------
------------------------------------------------------------
------------------------------------------------------------
------------------------------------------------------------
------------------------------------------------------------
------------------------------------------------------------
------------------------------------------------------------
------------------------------------------------------------
-------------YQILNPRGIKDL----SDPKKASKVLIETTELNDDLYRLGHTK
>DgExon11b
------------------------------------------------------------
------------------------------------------------------------
------------------------------------------------------------
------------------------------------------------------------
------------------------------------------------------------
------------------------------------------------------------
------------------------------------------------------------
------------------------------------------------------------
------------------------------------------------------------
------------------------------------------------------------
------------------------------------------------------------
------------------------------------------------------------
-------------YQILNPGGIVGI----DDPKKCGSILLDSTALDPDMYRIGHTK
>DgExon11c
------------------------------------------------------------
------------------------------------------------------------
------------------------------------------------------------
------------------------------------------------------------
------------------------------------------------------------
------------------------------------------------------------
------------------------------------------------------------
------------------------------------------------------------
------------------------------------------------------------
------------------------------------------------------------
------------------------------------------------------------
------------------------------------------------------------
-------------YQILNPKGIKGM----EDPKKCTKVLIESTELTDDQFRMGNTK
>DgExon11d
------------------------------------------------------------
------------------------------------------------------------
------------------------------------------------------------
------------------------------------------------------------
------------------------------------------------------------
------------------------------------------------------------
------------------------------------------------------------
------------------------------------------------------------
------------------------------------------------------------
------------------------------------------------------------
------------------------------------------------------------
------------------------------------------------------------
-------------YKIMCPKLLQGV----DKDKKATDIIIKYLDLPEDQFRLGHSK
>DgExon15b
------------------------------------------------------------
------------------------------------------------------------
------------------------------------------------------------
------------------------------------------------------------
------------------------------------------------------------
------------------------------------------------------------
------------------------------------------------------------
------------------------------------------------------------
------------------------------------------------------------
------------------------------------------------------------
------------------------------------------------------------
------------------------------------------------------------
------------------------------------------------------------
------------------------------------------------------------
------------------------------------------------------------
------------------------------------------------------------
------------------------------------------------------------
------------------------------------------------------------
------------------------------------------------------------
------------------------------------------------------------
------------------------------AEKEKNEYYGQLNDLRAGVDHITNEK
>DhMhc1
MPKPAAS-QEDEDPTPYLFVSLEQRRIDQSKPYDSKKSCWVPDEKEGYLLGEIKATKGDI
VSVGLPG-GEVKDFKSEKVEKVNPPKFEKIEDMADMTVLNTPCVLQNVAERYYHKLIYTY
SGLFCVAINPYKRYPVYTNRCAKMYRGKRRNEVPPHIWYFSDGAYVDMLTNHVNQSMLIT
GESGAGKTENTKKVIAYFATVGRSTKKDEFAENKG-SLEDQVVQTNPVLEAFGNAKTVRN
DNSSRFGKFIRIHFGPTGKLAGADIETYLLEKARVISQQSLERSYHIFYQIMSGSVPGVK
EICGLSDNIYDYHIVSQGKVTVPSIDDAEEFNLTDQAFDILGFTKQEKEDVYRITAAVMH
MGGMKFKQRGREEQAEQDGEEEGGRVSKLFGCDTAELYKNLLKPRIKVGNEFVTQGRNVQ
QVTNSIGALCKGVFDRLFKWLVKKCNETLDTKQKRQ-HFIGVLDIAGFEIFDYNGFEQLC
INFTNEKLQQFFNHVMFVLEQEEYTKEGIHWDFIDFGMDLLACIELIEKPMGILSILEEE
SMFPKATDQTFSEKLTNTHLGKSAPFQKPKPPKPGQQAAHFAIGHYAGVVAYNITGWLEK
NKDPLNDTVADQFKKSQNKLLIEIFADHPGQSGGGEQAKGGRGKKGG-------GFATVS
SAYKEQLNSLMSILRSTQPHFVRCIIPNEMKQPGVVDAHLVMHQLTCNGVLEGIRICRKG
FPNRMVYPDFKMRYMILAPAVMAAE----KLPKNAATKCLEAVGLDQDLYRIGNTKVFFL
AGVLGQMEEFRDERLGKIMSWMQAWARGYLSAEGFKT-QEQRVALKVVQRNLRKYLQLRT
WPWYKLWQKIKPLLNVSRIEDEIARLEEKAKKAEELHAAEVKVRKELEAVNAKLLAEKTA
LLDSLSGEKGQLQDFQERNAKLTAQKNDLENQLRDIQERLTQEEDARNQLFQQKKKADQE
ISGLKKDIEDLELSVQKAEQDKATKDHQIRNLNDEIAHQDELINKLNKEKKMQGESNQKT
GEELQAAEDKINHLNKVKAKLEQTLDELEDSLEREKKVRGDVEKSKRKVEGDLKLTQEAV
ADLERNKKELEQTIQRKDKELSSITAKLEDEQVVVGKHQRQIKELQARIEELEEEVEAER
QARRKAEKQRADLARELEELGERLEEAGGATSAQIELNKKREAELQELRRDLEEANIQHE
STLANLRKKHNDA-AEMREQVDQLNKLKAKAEHDRQTCHNELNQTRTACDQLARDKAAQE
KIAKQLQHTLNEVQSKLDETNRTLNDFDASKKKLSIENSDLLRQLEEAESQVSQLSKIKI
SLTTQLEDTKRLADEESRERATLLGKFRNLEHDLDNLREQVEEEAEGKADLQRQLSKANA
EAQVWRSKYESDGVARSEELEEAKRKLQARLAEAEETIESLNQKCIGLEKTKQRLSTEVE
DLQLEVDCANAIANAAEKKQKAFDKIIGEWKLKVDDLAAELDASQKECRNYSTELFRLKG
AYEEGQEQLEAVRRENKNLADEVKDLLDQIGEGGRNIHEIEKARKRLEAEKDELQAALEE
AEAALEQEENKVLRAQLERSQVRQEIDRRIQEKEEEFENTRKNHQRALDSMQASLEAEAK
AKAEALRMKKKLEADINELEIALDHANKANAEAQKNIKRYQQQLKDIQTALEEEQRARDD
AREQLGISERRANALQNELEESRTLLEQADRGRRQAEQELADAHEQLNEVSAQNASISAA
KRKLESELQTLHSDLDELLNEAKNSEEKAKKAMVDAARLADELRAEQDHAQTQEKLRKAL
EQQIKELQVRLDEAEANALKGGKKAIQKLEQRVRELENELDGEQRRHADAQKNLRKSERR
IKELSFQSEEDRKNHERMQDLVDKLQQKIKTYKRQIEEAEEIAALNLAKFRKAQQELEEA
EERADLAEQAISKFRAKG-RAGSVGRGASPAPRATSVRPQFDGLAFPPRFDLAPENEF
>DhExon3b
------------------------------------------------------------
----------TRDFKKDQLQQVNPPKYEKAEDMSNLTYLNDASVLHNLRQRYYNKLIY
>DhExon7b
------------------------------------------------------------
------------------------------------------------------------
------------------------------------------------------------
------------------------------------------------------------
------------------------------------------------------------
DYCLLSNNIYDYRIVSQGKTTIPSVNDAEEWIAVD
>DhExon7c
------------------------------------------------------------
------------------------------------------------------------
------------------------------------------------------------
------------------------------------------------------------
------------------------------------------------------------
EMVFLTQHIGDYPGICQGKTRIPGVNDGEEFELTD
>DhExon7d
------------------------------------------------------------
------------------------------------------------------------
------------------------------------------------------------
------------------------------------------------------------
------------------------------------------------------------
EMCFLSDNIYDYFNVSQGKVTVPSIDDAEEFQLAD
>DhExon9b
------------------------------------------------------------
------------------------------------------------------------
------------------------------------------------------------
------------------------------------------------------------
------------------------------------------------------------
------------------------------------------------------------
------------------------------------------------------------
----------------------------------------------------YNGFEQLC
INFTNEKLQQFFNHHMFVLEQEEYKKEGIEWAFIDFGMDLLACIDLIEK
>DhExon9c
------------------------------------------------------------
------------------------------------------------------------
------------------------------------------------------------
------------------------------------------------------------
------------------------------------------------------------
------------------------------------------------------------
------------------------------------------------------------
----------------------------------------------------YNGFEQLC
INFTNEKLQQFFNHHMFVLEQEEYQREGIEWTFIDFGMDLQLCIDLIEK
>DhExon11a
------------------------------------------------------------
------------------------------------------------------------
------------------------------------------------------------
------------------------------------------------------------
------------------------------------------------------------
------------------------------------------------------------
------------------------------------------------------------
------------------------------------------------------------
------------------------------------------------------------
------------------------------------------------------------
------------------------------------------------------------
------------------------------------------------------------
-------------YQILNPRGIKEV----SDPKKASKVLIESTELNEDLYRLGHTK
>DhExon11b
------------------------------------------------------------
------------------------------------------------------------
------------------------------------------------------------
------------------------------------------------------------
------------------------------------------------------------
------------------------------------------------------------
------------------------------------------------------------
------------------------------------------------------------
------------------------------------------------------------
------------------------------------------------------------
------------------------------------------------------------
------------------------------------------------------------
-------------YQILNPAGIVGV----DDPKKAGSILLESTSLDPDMYRIGHTK
>DhExon11c
------------------------------------------------------------
------------------------------------------------------------
------------------------------------------------------------
------------------------------------------------------------
------------------------------------------------------------
------------------------------------------------------------
------------------------------------------------------------
------------------------------------------------------------
------------------------------------------------------------
------------------------------------------------------------
------------------------------------------------------------
------------------------------------------------------------
-------------YQILNPKGIKGI----EDPKKCTKILVESTELTDDQYRLGNTK
>DhExon11d
------------------------------------------------------------
------------------------------------------------------------
------------------------------------------------------------
------------------------------------------------------------
------------------------------------------------------------
------------------------------------------------------------
------------------------------------------------------------
------------------------------------------------------------
------------------------------------------------------------
------------------------------------------------------------
------------------------------------------------------------
------------------------------------------------------------
-------------YKIMCPKQLQGV----DKDKKATDIIIKFIDLPEDQYRLGNTK
>DhExon15b
------------------------------------------------------------
------------------------------------------------------------
------------------------------------------------------------
------------------------------------------------------------
------------------------------------------------------------
------------------------------------------------------------
------------------------------------------------------------
------------------------------------------------------------
------------------------------------------------------------
------------------------------------------------------------
------------------------------------------------------------
------------------------------------------------------------
------------------------------------------------------------
------------------------------------------------------------
------------------------------------------------------------
------------------------------------------------------------
------------------------------------------------------------
------------------------------------------------------------
------------------------------------------------------------
------------------------------------------------------------
------------------------------AEKEKNEYYGQLNDLRAGVDHITNEK
>DmMhc1
MPKPVAN-QEDEDPTPYLFVSLEQRRIDQSKPYDSKKSCWIPDEKEGYLLGEIKATKGDI
VSVGLQG-GEVRDIKSEKVEKVNPPKFEKIEDMADMTVLNTPCVLHNLRQRYYAKLIYTY
SGLFCVAINPYKRYPVYTNRCAKMYRGKRRNEVPPHIFAISDGAYVDMLTNHVNQSMLIT
GESGAGKTENTKKVIAYFATVGASKKTDEAAKSKG-SLEDQVVQTNPVLEAFGNAKTVRN
DNSSRFGKFIRIHFGPTGKLAGADIETYLLEKARVISQQSLERCYHIFYQIMSGSVPGVK
DICLLTDNIYDYHIVSQGKVTVASIDDAEEFSLTDQAFDILGFTKQEKEDVYRITAAVMH
MGGMKFKQRGREEQAEQDGEEEGGRVSKLFGCDTAELYKNLLKPRIKVGNEFVTQGRNVQ
QVTNSIGALCKGVFDRLFKWLVKKCNETLDTQQKRQ-HFIGVLDIAGFEIFEYNGFEQLC
INFTNEKLQQFFNHIMFVMEQEEYKKEGINWDFIDFGMDLLACIDLIEKPMGILSILEEE
SMFPKATDQTFSEKLTNTHLGKSAPFQKPKPPKPGQQAAHFAIAHYAGCVSYNITGWLEK
NKDPLNDTVVDQFKKSQNKLLIEIFADHAGQSGGGEQAKGGRGKKGG-------GFATVS
SAYKEQLNSLMTTLRSTQPHFVRCIIPNEMKQPGVVDAHLVMHQLTCNGVLEGIRICRKG
FPNRMMYPDFKMRYMILAPAIMAAE----KVAKNAAGKCLEAVGLDPDMYRIGHTKVFFR
AGVLGQMEEFRDERLGKIMSWMQAWARGYLSRKGFKKLQEQRVALKVVQRNLRKYLQLRT
WPWYKLWQKVKPLLNVSRIEDEIARLEEKAKKAEELHAAEVKVRKELEALNAKLLAEKTA
LLDSLSGEKGALQDYQERNAKLTAQKNDLENQLRDIQERLTQEEDARNQLFQQKKKADQE
ISGLKKDIEDLELNVQKAEQDKATKDHQIRNLNDEIAHQDELINKLNKEKKMQGETNQKT
GEELQAAEDKINHLNKVKAKLEQTLDELEDSLEREKKVRGDVEKSKRKVEGDLKLTQEAV
ADLERNKKELEQTIQRKDKELSSITAKLEDEQVVVLKHQRQIKELQARIEELEEEVEAER
QARAKAEKQRADLARELEELGERLEEAGGATSAQIELNKKREAELSKLRRDLEEANIQHE
STLANLRKKHNDAVAEMAEQVDQLNKLKAKAEHDRQTCHNELNQTRTACDQLGRDKAAQE
KIAKQLQHTLNEVQSKLDETNRTLNDFDASKKKLSIENSDLLRQLEEAESQVSQLSKIKI
SLTTQLEDTKRLADEESRERATLLGKFRNLEHDLDNLREQVEEEAEGKADLQRQLSKANA
EAQVWRSKYESDGVARSEELEEAKRKLQARLAEAEETIESLNQKCIGLEKTKQRLSTEVE
DLQLEVDRANAIANAAEKKQKAFDKIIGEWKLKVDDLAAELDASQKECRNYSTELFRLKG
AYEEGQEQLEAVRRENKNLADEVKDLLDQIGEGGRNIHEIEKARKRLEAEKDELQAALEE
AEAALEQEENKVLRAQLELSQVRQEIDRRIQEKEEEFENTRKNHQRALDSMQASLEAEAK
GKAEALRMKKKLEADINELEIALDHANKANAEAQKNIKRYQQQLKDIQTALEEEQRARDD
AREQLGISERRANALQNELEESRTLLEQADRGRRQAEQELADAHEQLNEVSAQNASISAA
KRKLESELQTLHSDLDELLNEAKNSEEKAKKAMVDAARLADELRAEQDHAQTQEKLRKAL
EQQIKELQVRLDEAEANALKGGKKAIQKLEQRVRELENELDGEQRRHADAQKNLRKSERR
VKELSFQSEEDRKNHERMQDLVDKLQQKIKTYKRQIEEAEEIAALNLAKFRKAQQELEEA
EERADLAEQAISKFRAKG-RAGSVGRGASPAPRATSVRPQFDGLAFPPRFDLAPENEF
>DmExon3b
------------------------------------------------------------
----------TRDLKKDLLQQVNPPKYEKAEDMSNLTYLNDASVLHNLRQRYYNKLIY
>DmExon7b
------------------------------------------------------------
------------------------------------------------------------
------------------------------------------------------------
------------------------------------------------------------
------------------------------------------------------------
EYCLLSNNIYDYRIVSQGKTTIPSVNDSEEWVAVD
>DmExon7c
------------------------------------------------------------
------------------------------------------------------------
------------------------------------------------------------
------------------------------------------------------------
------------------------------------------------------------
EMVFLGQHIGDYPGICQGKTRIPGVNDGEEFELTD
>DmExon7d
------------------------------------------------------------
------------------------------------------------------------
------------------------------------------------------------
------------------------------------------------------------
------------------------------------------------------------
EMCFLSDNIYDYYNVSQGKVTVPNMDDGEEFQLAD
>DmExon9b
------------------------------------------------------------
------------------------------------------------------------
------------------------------------------------------------
------------------------------------------------------------
------------------------------------------------------------
------------------------------------------------------------
------------------------------------------------------------
----------------------------------------------------YNGFEQLC
INFTNEKLQQFFNHHMFVLEQEEYKREGIDWAFIDFGMDLLACIDLIEK
>DmExon9c
------------------------------------------------------------
------------------------------------------------------------
------------------------------------------------------------
------------------------------------------------------------
------------------------------------------------------------
------------------------------------------------------------
------------------------------------------------------------
----------------------------------------------------YNGFEQLC
INFTNEKLQQFFNHHMFVLEQEEYQREGIEWTFIDFGMDLQLCIDLIEK
>DmExon11a
------------------------------------------------------------
------------------------------------------------------------
------------------------------------------------------------
------------------------------------------------------------
------------------------------------------------------------
------------------------------------------------------------
------------------------------------------------------------
------------------------------------------------------------
------------------------------------------------------------
------------------------------------------------------------
------------------------------------------------------------
------------------------------------------------------------
-------------YQILNPRGIKDL----DCPKKASKVLIESTELNEDLYRLGHTK
>DmExon11b
------------------------------------------------------------
------------------------------------------------------------
------------------------------------------------------------
------------------------------------------------------------
------------------------------------------------------------
------------------------------------------------------------
------------------------------------------------------------
------------------------------------------------------------
------------------------------------------------------------
------------------------------------------------------------
------------------------------------------------------------
------------------------------------------------------------
-------------YQILNPAGIVGV----DDPKKCGSIILESTALDPDMYRIGHTK
>DmExon11c
------------------------------------------------------------
------------------------------------------------------------
------------------------------------------------------------
------------------------------------------------------------
------------------------------------------------------------
------------------------------------------------------------
------------------------------------------------------------
------------------------------------------------------------
------------------------------------------------------------
------------------------------------------------------------
------------------------------------------------------------
------------------------------------------------------------
-------------YQILNPKGIKGI----EDPKKCTKVLIESTELNDDQYRLGNTK
>DmExon11d
------------------------------------------------------------
------------------------------------------------------------
------------------------------------------------------------
------------------------------------------------------------
------------------------------------------------------------
------------------------------------------------------------
------------------------------------------------------------
------------------------------------------------------------
------------------------------------------------------------
------------------------------------------------------------
------------------------------------------------------------
------------------------------------------------------------
-------------YKIMCPKLLQGV----EKDKKATEIIIKFIDLPEDQYRLGNTK
>DmExon15b
------------------------------------------------------------
------------------------------------------------------------
------------------------------------------------------------
------------------------------------------------------------
------------------------------------------------------------
------------------------------------------------------------
------------------------------------------------------------
------------------------------------------------------------
------------------------------------------------------------
------------------------------------------------------------
------------------------------------------------------------
------------------------------------------------------------
------------------------------------------------------------
------------------------------------------------------------
------------------------------------------------------------
------------------------------------------------------------
------------------------------------------------------------
------------------------------------------------------------
------------------------------------------------------------
------------------------------------------------------------
------------------------------AEKEKNEYYGQLNDLRAGVDHITNEK
>DmoMhc1
MPKPLAS-QEDEDPTPYLFVSLEQRRIDQSKPYDSKKSCWVPDEKEGYLLGEIKATKGDI
VSVGLPG-GEVKDFKSEKVEKVNPPKFEKIEDMADMTVLNTPCVLHNLRQRYYHKLIYTY
SGLFCVAINPYKRYPVYTNRCAKMYRGKRRNEVPPHIFAISDGAYVDMLTNHVNQSMLIT
GESGAGKTENTKKVIAYFATVGASTKKDESQKNKG-SLEDQVVQTNPVLEAFGNAKTVRN
DNSSRFGKFIRIHFGPTGKLAGADIETYLLEKARVISQQSLERSYHIFYQIMSGAVPGVK
DICLLTDNIYDYHIVSQGKVTVPSIDDSEEFILTDQAFDILGFTKQEKEDVYKITAAVMH
MGGMKFKQRGREEQAEQDGEEEGGRVSKLFGCDTAELYKNLLKPRIKVGNEFVTQGRNVQ
QVTNSIGALCKGVFDRLFKWLVKKCNETLDTKQKRQ-HFIGVLDIAGFEIFDYNGFEQLC
INFTNEKLQQFFNHVMFVLEQEEYTKEGIHWDFIDFGMDLLACIELIEKPMGILSILEEE
SMFPKATDQTFSEKLTNTHLGKSAPFQKPKPPKPGQQAAHFAIGHYAGVVAYNITGWLEK
NKDPLNDTVVDQFKKSQNKLLIEIFADHPGQSGGGEQAKGGRGKKGG-------GFATVS
SAYKEQLNSLMTTLRSTQPHFVRCIIPNEMKQPGMVDAHLVMHQLTCNGVLEGIRICRKG
FPNRMVYPDFKMRYMILAPAVMAAE----KLPKNAATKCLEAVGLDPDLYRIGNTKVFFR
AGVLGQMEEFRDERLGKIMSWMQAWARGYLARKGFKKLQEQRVALKVVQRNLRKYLQLRT
WPWYKLWQKIKPLLNVSRIEDEIARLEEKAKKAEELHAAEVKVRKELEALNAKLLAEKTA
LLDSLSGEKGQLQDFQERNAKLTAQKNDLENQLRDIQERLTQEEDARNQLFQQKKKADQE
ISGLKKDIEDLELSVQKAEQDKATKDHQIRNLNDEIAHQDELINKLNKEKKMQGESNQKT
GEELQAAEDKINHLNKVKAKLEQTLDELEDSLEREKKVRGDVEKSKRKVEGDLKLTQEAV
ADLERNKKELEQTIQRKDKELSSITAKLEDEQVVVGKHQRQIKELQARIEELEEEVEAER
QARAKAEKQRADLARELEELGERLEEAGGATSAQIELNKKREAELSKLRRDLEEANIQHE
STLANLRKKHNDAVAEMAEQVDQLNKLKAKAEHDRQTCHNELNQTRTACDQLARDKAAQE
KIAKQLQHTLNEVQSKLDETNRTLNDFDASKKKLSIENSDLLRQLEEAESQVSQLSKIKI
SLTTQLEDTKRLADEESRERATLLGKFRNLEHDLDNLREQVEEEAEGKADLQRQLSKANA
EAQVWRSKYESDGVARSEELEEAKRKLQARLAEAEETIESLNQKCIGLEKTKQRLSTEVE
DLQLEVDRANAIANAAEKKQKAFDKIIGEWKLKVDDLAAELDASQKECRNYSTELFRLKG
AYEEGQEQLEAVRRENKNLADEVKDLLDQIGEGGRNIHEIEKARKRLEAEKDELQAALEE
AEAALEQEENKVLRAQLELSQVRQEIDRRIQEKEEEFENTRKNHQRALDSMQASLEAEAK
GKAEALRMKKKLEADINELEIALDHANKANAEAQKNIKRYQQQLKDIQTALEEEQRARDD
AREQLGISERRANALQNELEESRTLLEQADRGRRQAEQELADAHEQLNEVSAQNASISAA
KRKLESELQTLHSDLDELLNEAKNSEEKAKKAMVDAARLADELRAEQDHAQTQEKLRKAL
EQQIKELQVRLDEAEANALKGGKKAIQKLEQRVRELENELDGEQRRHADAQKNLRKSERR
IKELSFQSEEDRKNHERMQDLVDKLQQKIKTYKRQIEEAEEIAALNLAKFRKAQQELEEA
EERADLAEQAISKFRAKG-RAGSVGRGASPAPRATSVRPQFDGLAFPPRFDLAPENEF
>DmoExon3b
------------------------------------------------------------
----------TKDFKKDQLQQVNPPKYEKAEDMSNLTYLNDASVLHNLRQRYYHKLIY
>DmoExon7b
------------------------------------------------------------
------------------------------------------------------------
------------------------------------------------------------
------------------------------------------------------------
------------------------------------------------------------
DYCLLSNNIYDYRIVSQGKTTIPSVNDAEEWIAVD
>DmoExon7c
------------------------------------------------------------
------------------------------------------------------------
------------------------------------------------------------
------------------------------------------------------------
------------------------------------------------------------
EMVFLTQHIGDYPGICQGKTRIPGVNDGEEFELTD
>DmoExon7d
------------------------------------------------------------
------------------------------------------------------------
------------------------------------------------------------
------------------------------------------------------------
------------------------------------------------------------
EMCYLSDNIYDYYNVSQGKVTVPSIDDSEEFQLAD
>DmoExon9b
------------------------------------------------------------
------------------------------------------------------------
------------------------------------------------------------
------------------------------------------------------------
------------------------------------------------------------
------------------------------------------------------------
------------------------------------------------------------
----------------------------------------------------YNGFEQLC
INFTNEKLQQFFNHHMFVLEQEEYKKEGIDWAFIDFGMDLLACIDLIEK
>DmoExon9c
------------------------------------------------------------
------------------------------------------------------------
------------------------------------------------------------
------------------------------------------------------------
------------------------------------------------------------
------------------------------------------------------------
------------------------------------------------------------
----------------------------------------------------YNGFEQLC
INFTNEKLQQFFNHHMFVLEQEEYQREGIEWTFIDFGMDLQLCIDLIEK
>DmoExon11a
------------------------------------------------------------
------------------------------------------------------------
------------------------------------------------------------
------------------------------------------------------------
------------------------------------------------------------
------------------------------------------------------------
------------------------------------------------------------
------------------------------------------------------------
------------------------------------------------------------
------------------------------------------------------------
------------------------------------------------------------
------------------------------------------------------------
-------------YQILNPRGIKDL----TDPKKASKVLIESTELNEDLYRLGHTK
>DmoExon11b
------------------------------------------------------------
------------------------------------------------------------
------------------------------------------------------------
------------------------------------------------------------
------------------------------------------------------------
------------------------------------------------------------
------------------------------------------------------------
------------------------------------------------------------
------------------------------------------------------------
------------------------------------------------------------
------------------------------------------------------------
------------------------------------------------------------
-------------YQILNPGGIVGI----EDPKKCGQLILESTTLDPDMYRIGHTK
>DmoExon11c
------------------------------------------------------------
------------------------------------------------------------
------------------------------------------------------------
------------------------------------------------------------
------------------------------------------------------------
------------------------------------------------------------
------------------------------------------------------------
------------------------------------------------------------
------------------------------------------------------------
------------------------------------------------------------
------------------------------------------------------------
------------------------------------------------------------
-------------YQILNPKGIKGI----EDPKKCTKILIESTELNDDQYRLGNTK
>DmoExon11d
------------------------------------------------------------
------------------------------------------------------------
------------------------------------------------------------
------------------------------------------------------------
------------------------------------------------------------
------------------------------------------------------------
------------------------------------------------------------
------------------------------------------------------------
------------------------------------------------------------
------------------------------------------------------------
------------------------------------------------------------
------------------------------------------------------------
-------------YKIMCPKQLQGV----EKDKKATEIIIKFIDLPEDQYRLGNTK
>DmoExon15b
------------------------------------------------------------
------------------------------------------------------------
------------------------------------------------------------
------------------------------------------------------------
------------------------------------------------------------
------------------------------------------------------------
------------------------------------------------------------
------------------------------------------------------------
------------------------------------------------------------
------------------------------------------------------------
------------------------------------------------------------
------------------------------------------------------------
------------------------------------------------------------
------------------------------------------------------------
------------------------------------------------------------
------------------------------------------------------------
------------------------------------------------------------
------------------------------------------------------------
------------------------------------------------------------
------------------------------------------------------------
------------------------------AEKEKNEYYGQLNDLRAGVDHITNEK
>DpMhc1
MPKPAAS-QEDEDPTPYLFVSLEQRRIDQSKPYDSKKSCWVPDEKEGYLLGEIKATKGDI
VSVGLPG-GEVKDFKSEKVEKVNPPKFEKLEDMADMTVLNTPCVLHNLRQRYYAKLIYTY
SGLFCVAINPYKRYPVYTNRCAKMYRGKRRNEVPPHIFAISDGAYVDMLTNHVNQSMLIT
GESGAGKTENTKKVIAYFATVGASTKKEDPDAKKKGSLEDQVVQTNPVLEAFGNAKTVRN
DNSSRFGKFIRIHFGPTGKLAGADIETYLLEKARVISQQSLERSYHIFYQIMSGSVAGVK
DICLLSENIYDYHIVSQGKVTVASIDDSEEFNLTDQAFDILGFTKQEKEDVYKITAAVMH
MGGMKFKQRGREEQAEQDGEEEGGRVSKLFGCDPAELYKNLLKPRIKVGNEFVTQGRNVQ
QVSNSIGALCKGVFDRLFKWLVKKCNETLDTKQKRQ-HFIGVLDIAGFEIFDYNGFEQLC
INFTNEKLQQFFNHVMFVMEQEEYKKEGINWDFIDFGMDLLACIELIEKPMGILSILEEE
SMFPKATDQTFSEKLTNTHLGKSAPFQKPKPPKPGQQAAHFAIGHYAGCVSYNITGWLEK
NKDPLNDTVVDQFKKSQNKLLIEIFADHPGQSGGGEQAKGGRGKKGG-------GFATVS
SAYKEQLNSLMAILRSTQPHFVRCIIPNEMKQPGLVDAHLVMHQLTCNGVLEGIRICRKG
FPNRMVYPDFKMRYMILAPAIMTAE----KLAKNAAGKCLEAVGLDPDMYRIGHTKVFFR
AGVLGQMEEFRDERLGKIMSWMQAWARGYLSRKGFKKLQEQRVALKVVQRNLRKYLQLRT
WPWYKLWQKVKPLLNVSRIEDEIARLEEKAKKAEELHAAEVKVRKELEVLNAKLLAEKTA
LLDSLSGEKGALQDYQERNSKLQAQKNDLENQLRDIQERLTQEEDARNQLFQQKKKADQE
ISGLKKDIEDLELNIQKAEQDKATKDHQIRNLNDEIAHQDELINKLNKEKKMQGETNQKT
GEELQSAEDKINHLNKVKAKLEQTLDELEDSLEREKKVRGDVEKGKRKVEGDLKLTQEAV
ADLERNKKELEQAIQRKDKELSSITAKLEDEQVVVGKHQRQIKELQARIEELEEEVEAER
QARAKAEKQRADLARELEELGERLEEAGGATSAQIELNKKREAELSKLRRDLEEANIQHE
STLANLRKKHNDAVAEMAEQVDQLNKLKAKAEHDRQTCHNELNQTRTACDQMGRDKAAQE
KIAKQLQHTLNEVQSKLDETNRTLNDFDASKKKLSIENSDLLRQLEEAESQVSQLSKIKI
SLTTQLEDTKRLADEESRERATLLGKFRNLEHDLDNLREQVEEEAEGKADLQRQLSKANA
ESQIWRSKYESDGVARSEELEEAKRKLQARLAEAEETIESLNQKCIGLEKTKQRLSTEVE
DLQLEVDRANAIANAAEKKQKAFDKIIGEWKLKVDDLAAELDASQKECRNYSTELFRLKG
AYEEGQEQLEAVRRENKNLADEVKDLLDQIGEGGRNIHEIEKARKRLEAEKDELQAALEE
AEAALEQEENKVLRAQLELSQVRQEIDRRIQEKEEEFENTRKNHQRALDSMQASLEAEAK
GKAEALRMKKKLEADINELEIALDHANKANAEAQKNIKRYQQQLKDIQTALEEEQRARDD
AREQLGISERRANALQNELEESRTLLEQADRGRRQAEQELADAHEQLNEVSAQNASISAA
KRKLESELQTLHSDLDELLNEAKNSEEKAKKAMVDAARLADELRAEQDHAQTQEKLRKAL
EQQIKELQVRLDEAEANALKGGKKAIQKLEQRVRELENELDGEQRRHADAQKNLRKSERR
IKELSFQSEEDRKNHERMQDLVDKLQQKIKTYKRQIEEAEEIAALNLAKFRKAQQELEEA
EERADLAEQAISKFRAKG-RAGSVGRGASPAPRATSVRPQFDGLAFPPRFDLNPENEF
>DpExon3b
------------------------------------------------------------
----------SRDFKKDQLQQVNPPKYEKAEDMSNLTYLNDASVLHNLRQRYYHKLIY
>DpExon7b
------------------------------------------------------------
------------------------------------------------------------
------------------------------------------------------------
------------------------------------------------------------
------------------------------------------------------------
EYCLLSNNIYDYRIVSQGKTTIPSVNDSEEWLAVD
>DpExon7c
------------------------------------------------------------
------------------------------------------------------------
------------------------------------------------------------
------------------------------------------------------------
------------------------------------------------------------
EMVFLTQHIGDYPGICQGKTRIPGVNDGEEFELTD
>DpExon7d
------------------------------------------------------------
------------------------------------------------------------
------------------------------------------------------------
------------------------------------------------------------
------------------------------------------------------------
DMCFLSDNIYDYFNVSQGKVTVPSIDDGEEFQLAD
>DpExon9b
------------------------------------------------------------
------------------------------------------------------------
------------------------------------------------------------
------------------------------------------------------------
------------------------------------------------------------
------------------------------------------------------------
------------------------------------------------------------
----------------------------------------------------YNGFEQLC
INFTNEKLQQFFNHHMFVLEQEEYKREGIDWAFIDFGMDLLACIDLIEK
>DpExon9c
------------------------------------------------------------
------------------------------------------------------------
------------------------------------------------------------
------------------------------------------------------------
------------------------------------------------------------
------------------------------------------------------------
------------------------------------------------------------
----------------------------------------------------YNGFEQLC
INFTNEKLQQFFNHHMFVLEQEEYQREGIEWTFIDFGMDLQMCIDLIEK
>DpExon11a
------------------------------------------------------------
------------------------------------------------------------
------------------------------------------------------------
------------------------------------------------------------
------------------------------------------------------------
------------------------------------------------------------
------------------------------------------------------------
------------------------------------------------------------
------------------------------------------------------------
------------------------------------------------------------
------------------------------------------------------------
------------------------------------------------------------
-------------YQILNPRGIKDL----EDPKKASKVLLESTDLNEDLYRLGHTK
>DpExon11b
------------------------------------------------------------
------------------------------------------------------------
------------------------------------------------------------
------------------------------------------------------------
------------------------------------------------------------
------------------------------------------------------------
------------------------------------------------------------
------------------------------------------------------------
------------------------------------------------------------
------------------------------------------------------------
------------------------------------------------------------
------------------------------------------------------------
-------------YQILNPAGIVGI----EDAKKCGSILLESTGLDPDMYRIGHTK
>DpExon11c
------------------------------------------------------------
------------------------------------------------------------
------------------------------------------------------------
------------------------------------------------------------
------------------------------------------------------------
------------------------------------------------------------
------------------------------------------------------------
------------------------------------------------------------
------------------------------------------------------------
------------------------------------------------------------
------------------------------------------------------------
------------------------------------------------------------
-------------YQILNPKGIKGM----DDPKKCTKVLIESTELADDQYRLGNTK
>DpExon11d
------------------------------------------------------------
------------------------------------------------------------
------------------------------------------------------------
------------------------------------------------------------
------------------------------------------------------------
------------------------------------------------------------
------------------------------------------------------------
------------------------------------------------------------
------------------------------------------------------------
------------------------------------------------------------
------------------------------------------------------------
------------------------------------------------------------
-------------YKIMCPKQLQGV----EKDKKAADIIIKFIDLPEDQYRLGNTK
>DpExon15b
------------------------------------------------------------
------------------------------------------------------------
------------------------------------------------------------
------------------------------------------------------------
------------------------------------------------------------
------------------------------------------------------------
------------------------------------------------------------
------------------------------------------------------------
------------------------------------------------------------
------------------------------------------------------------
------------------------------------------------------------
------------------------------------------------------------
------------------------------------------------------------
------------------------------------------------------------
------------------------------------------------------------
------------------------------------------------------------
------------------------------------------------------------
------------------------------------------------------------
------------------------------------------------------------
------------------------------------------------------------
------------------------------AEKEKNEYYGQLNDLRSGVDHITNEK
>DrpMhc1
MPKPAAS-QEDEDPTPYLFVSLEQRRIDQSKPYDSKKSCWVPDEKEGYLLGEIKATKGDI
VSVGLPG-GEVKDFKSEKVEKVNPPKFEKLEDMADMTVLNTPCVLHNLRQRYYAKLIYTY
SGLFCVAINPYKRYPVYTNRCAKMYRGKRRNEVPPHIFAISDGAYVDMLTNHVNQSMLIT
GESGAGKTENTKKVIAYFATVGASTKKEDPDAKKKGSLEDQVVQTNPVLEAFGNAKTVRN
DNSSRFGKFIRIHFGPTGKLAGADIETYLLEKARVISQQSLERSYHIFYQIMSGSVAGVK
DICLLSENIYDYHIVSQGKVTVASIDDSEEFNLTDQAFDILGFTKQEKEDVYKITAAVMH
MGGMKFKQRGREEQAEQDGEEEGGRVSKLFGCDPAELYKNLLKPRIKVGNEFVTQGRNVQ
QVSNSIGALCKGVFDRLFKWLVKKCNETLDTKQKRQ-HFIGVLDIAGFEIFDYNGFEQLC
INFTNEKLQQFFNHVMFVMEQEEYKKEGINWDFIDFGMDLLACIELIEK-----------
------------------------------------------------------------
------------------------------------------------------------
------------------------------------------------------------
--------------------------------------------------------VFFR
AGVLGQMEEFRDERLGKIMSWMQAWARGYLSRKGFKKLQEQRVALKVVQRNLRKYLQLRT
WPWYKLWQKVKPLLNVSRIEDEIARLEEKAKKAEELHAAEVKVRKELEALNAKLLAEKTA
LLDSLSGEKGALQDYQERNAKLTAQKNDLENQLRDIQERLTQEEDARNQLFQQKKKADQE
ISGLKKDIEDLELNIQKAEQDKATKDHQIRNLNDEIAHQDELINKLNKEKKMQGETNQKT
GEELQAAEDKINHLNKVKAKLEQTLDELEDSLEREKKVRGDVEKGKRKVEGDLKLTQEAV
ADLERNKKELEQAIQRKDKELSSITAKLEDEQVVVGKHQRQIKELQARIEELEEEVEAER
QARAKAEKQRADLARELEELGERLEEAGGATSAQIELNKKREAELSKLRRDLEEANIQHE
STLANLRKKHNDAVAEMAEQVDQLNKLKAKAEHDRQTCHNELNQTRTACDQMGRDKAAQX
XIAKQLQHTLNEVQSKLDETNRTLNDFDASKKKLSIENSDLLRQLEEAESQVSQLSKIKI
SLTTQLEDTKRLADEESRERATLLGKFRNLEHDLDNLREQVEEEAEGKADLQRQLSKANA
ESQIWRSKYESDGVARSEELEEAKRKLQARLAEAEETIESLNQKCIGLEKTKQRLSTEVE
DLQLEVDRANAIANAAEKKQKAFDKIIGEWKLKVDDLAAELDASQKECRNYSTELFRLKG
AYEEGQEQLEAVRRENKNLADEVKDLLDQIGEGGRNIHEIEKARKRLEAEKDELQAALEE
AEAALEQEENKVLRAQLELSQVRQEIDRRIQEKEEEFENTRKNHQRALDSMQASLEAEAK
GKAEALRMKKKLEADINELEIALDHANKANAEAQKNIKRYQQQLKDIQTALEEEQRARDD
AREQLGISERRANALQNELEESRTLLEQADRGRRQAEQELADAHEQLNEVSAQNASISAA
KRKLESELQTLHSDLDELLNEAENSEE---------------------------------
----------------NALKGGKKAIQKLEQRVRELENELDGEQRRHADAQKNLRKSERR
IKELSFQSEEDRKNHERMQDLVDKLQQKIKTYKRQIEEAEEIAALNLAKFRKAQQELEEA
EERADLAEQAISKFRAKG-RAGSVGRGASPAPRATSVRPQFDGLAFPPRFDLNPENEF
>DrpExon3b
------------------------------------------------------------
----------SRDFKKDQLQQVNPPKYEKAEDMSNLTYLNDASVLHNLRQRYYHKLIY
>DrpExon7b
------------------------------------------------------------
------------------------------------------------------------
------------------------------------------------------------
------------------------------------------------------------
------------------------------------------------------------
EYCLLSNNIYDYRIVSQGKTTIPSVNDSEEWLAVD
>DrpExon7c
------------------------------------------------------------
------------------------------------------------------------
------------------------------------------------------------
------------------------------------------------------------
------------------------------------------------------------
EMVFLTQHIGDYPGICQGKTRIPGVNDGEEFELTD
>DrpExon9b
------------------------------------------------------------
------------------------------------------------------------
------------------------------------------------------------
------------------------------------------------------------
------------------------------------------------------------
------------------------------------------------------------
------------------------------------------------------------
----------------------------------------------------YNGFEQLC
INFTNEKLQQFFNHHMFVLEQEEYKREGIDWAFIDFGMDLLACIDLIEK
>DrpExon9c
------------------------------------------------------------
------------------------------------------------------------
------------------------------------------------------------
------------------------------------------------------------
------------------------------------------------------------
------------------------------------------------------------
------------------------------------------------------------
----------------------------------------------------YNGFEQLC
INFTNEKLQQFFNHHMFVLEQEEYQREGIEWTFIDFGMDLQMCIDLIEK
>DrpExon11a
------------------------------------------------------------
------------------------------------------------------------
------------------------------------------------------------
------------------------------------------------------------
------------------------------------------------------------
------------------------------------------------------------
------------------------------------------------------------
------------------------------------------------------------
------------------------------------------------------------
------------------------------------------------------------
------------------------------------------------------------
------------------------------------------------------------
-------------YQILNPRGIKDL----EDPKKASKVLLESTDLNEDLYRLGHTK
>DrpExon11b
------------------------------------------------------------
------------------------------------------------------------
------------------------------------------------------------
------------------------------------------------------------
------------------------------------------------------------
------------------------------------------------------------
------------------------------------------------------------
------------------------------------------------------------
------------------------------------------------------------
------------------------------------------------------------
------------------------------------------------------------
------------------------------------------------------------
-------------YQILNPAGIVGI----EDAKKCGSILLESTGLDPDMYRIGHTK
>DrpExon11c
------------------------------------------------------------
------------------------------------------------------------
------------------------------------------------------------
------------------------------------------------------------
------------------------------------------------------------
------------------------------------------------------------
------------------------------------------------------------
------------------------------------------------------------
------------------------------------------------------------
------------------------------------------------------------
------------------------------------------------------------
------------------------------------------------------------
-------------YQILNPKGIKGM----DDPKKCTKVLIESTELADDQYRLGNTK
>DrpExon11d
------------------------------------------------------------
------------------------------------------------------------
------------------------------------------------------------
------------------------------------------------------------
------------------------------------------------------------
------------------------------------------------------------
------------------------------------------------------------
------------------------------------------------------------
------------------------------------------------------------
------------------------------------------------------------
------------------------------------------------------------
------------------------------------------------------------
-------------YKIMCPKQLQGV----EKDKKAADIIIKFIDLPEDQYRLGNTK
>DrpExon15b
------------------------------------------------------------
------------------------------------------------------------
------------------------------------------------------------
------------------------------------------------------------
------------------------------------------------------------
------------------------------------------------------------
------------------------------------------------------------
------------------------------------------------------------
------------------------------------------------------------
------------------------------------------------------------
------------------------------------------------------------
------------------------------------------------------------
------------------------------------------------------------
------------------------------------------------------------
------------------------------------------------------------
------------------------------------------------------------
------------------------------------------------------------
------------------------------------------------------------
------------------------------------------------------------
------------------------------------------------------------
------------------------------AEKEKNEYYGQLNDLRSGVDHITNEK
>DseMhc1
MPKPVAN-QEDEDPTPYLFVSLEQRRIDQSKPYDSKKSCWIPDEKEGYLLGEIKATKGDI
VSVGLQG-GEVRDIKSEKVEKVNPPKFEKIEDMADMTVLNTPCVLHNLRQRYYAKLIYTY
SGLFCVAINPYKRYPVYTNRCAKMYRGKRRNEVPPHIFAISDGAYVDMLTNHVNQSMLIT
GESGAGKTENTKKVIAYFATVGAS-KKTDETAKSKGSLEDQVVQTNPVLEAFGNAKTVRN
DNSSRFGKFIRIHFGPTGKLAGADIETYLLEKARVISQQSLERSYHIFYQIMSGSVAGVK
DICLLTDNIYDYHIVSQGKVTVASIDDAEEFSLTDQAFDILGFTKQEKEDVYKITAAVMH
MGGMKFKQRGREEQAEQDGEEEGGRVSKLFGCDTAELYKNLLKPRIKVGNEFVTQGRNVQ
QVTNSIGALCKGVFDRLFKWLVKKCNETLDTQQKRQ-HFIGVLDIAGFEIFEYNGFEQLC
INFTNEKLQQFFNHIMFVMEQEEYKKEGINWDFIDFGMDLLACIDLIEKPMGILSILEEE
SMFPKATDQTFSEKLTNTHLGKSAPFQKPKPPKPGQQAAHFAIAHYAGCVSYNITGWLEK
NKDPLNDTVVDQFKKSQNKLLIEIFADHAGQSGGGEQAKGGRGKKGG-------GFATVS
SAYKEQLNSLMTTLRSTQPHFVRCIIPNEMKQPGVVDAHLVMHQLTCNGVLEGIRICRKG
FPNRMMYPDFKMRYMILAPAIMAAE----KVAKNAAGKCLEAVGLDPDMYRIGHTKVFFR
AGVLGQMEEFRDERLGKIMSWMQAWARGYLSRKGFKKLQEQRVALKVVQRNLRKYLQLRT
WPWYKLWQKVKPLLNVSRIEDEIARLEEKAKKAEELHAAEVKVRKELEALNAKLLAEKTA
LLDSLSGEKGALQDYQERNAKLTAQKNDLENQLRDIQERLTQEEDARNQLFQQKKKADQE
ISGLKKDIEDLELNVQKAEQDKATKDHQIRNLNDEIAHQDELINKLNKEKKMQGETNQKT
GEELQAAEDKINHLNKVKAKLEQTLDELEDSLEREKKVRGDVEKSKRKVEGDLKLTQEAV
ADLERNKKELEQTIQRKDKELSSITAKLEDEQVVVLKHQRQIKELQARIEELEEEVEAER
QARAKAEKQRADLARELEELGERLEEAGGATSAQIELNKKREAELSKLRRDLEEANIQHE
STLANLRKKHNDAVAEMAEQVDQLNKLKAKAEHDRQTCHNELNQTRTACDQLGRDKAAQE
KIAKQLQHTLNEVQSKLDETNRTLNDFDASKKKLSIENSDLLRQLEEAESQVSQLSKIKI
SLTTQLEDTKRLADEESRERATLLGKFRNLEHDLDNLREQVEEEAEGKADLQRQLSKANA
EAQVWRSKYESDGVARSEELEEAKRKLQARLAEAEETIESLNQKCIGLEKTKQRLSTEVE
DLQLEVDRANAIANAAEKKQKAFDKIIGEWKLKVDDLAAELDASQKECRNYSTELFRLKG
AYEEGQEQLEAVRRENKNLADEVKDLLDQIGEGGRNIHEIEKARKRLEAEKDELQAALEE
AEAALEQEENKVLRAQLELSQVRQEIDRRIQEKEEEFENTRKNHQRALDSMQASLEAEAK
GKAEALRMKKKLEADINELEIALDHANKANAEAQKNIKRYQQQLKDIQTALEEEQRARDD
AREQLGISERRANALQNELEESRTLLEQADRGRRQAEQELADAHEQLNEVSAQNASISAA
KRKLESELQTLHSDLDELLNEAKNSEEKAKKAMVDAARLADELRAEQDHAQTQEKLRKAL
EQQIKELQVRLDEAEANALKGGKKAIQKLEQRVRELENELDGEQRRHADAQKNLRKSERR
VKELSFQSEEDRKNHERMQDLVDKLQQKIKTYKRQIEEAEEIAALNLAKFRKAQQELEEA
EERADLAEQAISKFRAKG-RAGSVGRGASPAPRATSVRPQFDGLAFPPRFDLAPENEF
>DseExon3b
------------------------------------------------------------
----------TRDLKKDLLQQVNPPKYEKAEDMSNLTYLNDASVLHNLRQRYYNKLIY
>DseExon7b
------------------------------------------------------------
------------------------------------------------------------
------------------------------------------------------------
------------------------------------------------------------
------------------------------------------------------------
EYCLLSNNIYDYRIVSQGKTTIPSVNDGEEWVAVD
>DseExon7c
------------------------------------------------------------
------------------------------------------------------------
------------------------------------------------------------
------------------------------------------------------------
------------------------------------------------------------
EMVFLGQHIGDYPGICQGKTRIPGVNDGEEFELTD
>DseExon7d
------------------------------------------------------------
------------------------------------------------------------
------------------------------------------------------------
------------------------------------------------------------
------------------------------------------------------------
DMCFLSDNIYDYYNVSQGKVTVPNMDDGEEFQLAD
>DseExon9b
------------------------------------------------------------
------------------------------------------------------------
------------------------------------------------------------
------------------------------------------------------------
------------------------------------------------------------
------------------------------------------------------------
------------------------------------------------------------
----------------------------------------------------YNGFEQLC
INFTNEKLQQFFNHHMFVLEQEEYKREGIDWAFIDFGMDLLACIDLIEK
>DseExon9c
------------------------------------------------------------
------------------------------------------------------------
------------------------------------------------------------
------------------------------------------------------------
------------------------------------------------------------
------------------------------------------------------------
------------------------------------------------------------
----------------------------------------------------YNGFEQLC
INFTNEKLQQFFNHHMFVLEQEEYQREGIEWTFIDFGMDLQLCIDLIEK
>DseExon11a
------------------------------------------------------------
------------------------------------------------------------
------------------------------------------------------------
------------------------------------------------------------
------------------------------------------------------------
------------------------------------------------------------
------------------------------------------------------------
------------------------------------------------------------
------------------------------------------------------------
------------------------------------------------------------
------------------------------------------------------------
------------------------------------------------------------
-------------YQILNPRGIKDL----DCPKKASKVLIESTELNEDLYRLGHTK
>DseExon11b
------------------------------------------------------------
------------------------------------------------------------
------------------------------------------------------------
------------------------------------------------------------
------------------------------------------------------------
------------------------------------------------------------
------------------------------------------------------------
------------------------------------------------------------
------------------------------------------------------------
------------------------------------------------------------
------------------------------------------------------------
------------------------------------------------------------
-------------YQILNPAGIVGV----DDPKKCGSIILESTSLDPDMYRIGHTK
>DseExon11c
------------------------------------------------------------
------------------------------------------------------------
------------------------------------------------------------
------------------------------------------------------------
------------------------------------------------------------
------------------------------------------------------------
------------------------------------------------------------
------------------------------------------------------------
------------------------------------------------------------
------------------------------------------------------------
------------------------------------------------------------
------------------------------------------------------------
-------------YQILNPKGIKGI----EDPKKCTKVLIESTELNDDQYRLGNTK
>DseExon11d
------------------------------------------------------------
------------------------------------------------------------
------------------------------------------------------------
------------------------------------------------------------
------------------------------------------------------------
------------------------------------------------------------
------------------------------------------------------------
------------------------------------------------------------
------------------------------------------------------------
------------------------------------------------------------
------------------------------------------------------------
------------------------------------------------------------
-------------YKIMCPKLLQGV----EKDKKATEIIIKYIDLPEDQYRLGNTK
>DseExon15b
------------------------------------------------------------
------------------------------------------------------------
------------------------------------------------------------
------------------------------------------------------------
------------------------------------------------------------
------------------------------------------------------------
------------------------------------------------------------
------------------------------------------------------------
------------------------------------------------------------
------------------------------------------------------------
------------------------------------------------------------
------------------------------------------------------------
------------------------------------------------------------
------------------------------------------------------------
------------------------------------------------------------
------------------------------------------------------------
------------------------------------------------------------
------------------------------------------------------------
------------------------------------------------------------
------------------------------------------------------------
------------------------------AEKEKNEYYGQLNDLRAGVDHITNEK
>DssMhc1
MPKPVAN-QEDEDPTPYLFVSLEQRRIDQSKPYDSKKSCWIPDEKEGYLLGEIKATKGDI
VSVGLQG-GEVRDIKSEKVEKVNPPKFEKIEDMADMTVLNTPCVLHNLRQRYYAKLIYTY
SGLFCVAINPYKRYPVYTNRCAKMYRGKRRNEVPPHIFAISDGAYVDMLTNHVNQSMLIT
GESGAGKTENTKKVIAYFATVGASKKTDEAAKSKG-SLEDQVVQTNPVLEAFGNAKTVRN
DNSSRFGKFIRIHFGPTGKLAGADIETYLLEKARVISQQSLERSYHIFYQIMSGSVAGVK
DICLLTDNIYDYHIVSQGKVTVASIDDAEEFSLTDQAFDILGFTKQEKEDVYRITAAVMH
MGGMKFKQRGREEQAEQDGEEEGGRVSKLFGCDTAELYKNLLKPRIKVGNEFVTQGRNVQ
QVTNSIGALCKGVFDRLFKWLVKKCNETLDTQQKRQ-HFIGVLDIAGFEIFEYNGFEQLC
INFTNEKLQQFFNHIMFVMEQEEYKKEGINWDFIDFGMDLLACIDLIEKPMGILSILEEE
SMFPKATDQTFSEKLTNTHLGKSAPFQKPKPPKPGQQAAHFAIAHYAGCVSYNITGWLEK
NKDPLNDTVVDQFKKSQNKLLIEIFADHAGQSGGGEQAKGGRGKKGG-------GFATVS
SAYKEQLNSLMTTLRSTQPHFVRCIIPNEMKQPGVVDAHLVMHQLTCNGVLEGIRICRKG
FPNRMMYPDFKMRYMILAPAIMAAE----KVAKNAAGKCLEAVGLDPDMYRIGHTKVFFR
AGVLGQMEEFRDERLGKIMSWMQAWARGYLSRKGFKKLQEQRVALKVVQRNLRKYLQLRT
WPWYKLWQKVKPLLNVSRIEDEIARLEEKAKKAEELHAAEVKVRKELEALNAKLLAEKTA
LLDSLSGEKGALQDYQERNAKLTAQKNDLENQLRDIQERLTQEEDARNQLFQQKKKADQE
ISGLKKDIEDLELNVQKAEQDKATKDHQIRNLNDEIAHQDELINKLNKEKKMQGETNQKT
GEELQAAEDKINHLNKVKAKLEQTLDELEDSLEREKKVRGDVEKSKRKVEGDLKLTQEAV
ADLERNKKELEQTIQRKDKELSSITAKLEDEQVVVLKHQRQIKELQARIEELEEEVEAER
QARAKAEKQRADLARELEELGERLEEAGGATSAQIELNKKREAELSKLRRDLEEANIQHE
STLANLRKKHNDAVAEMAEQVDQLNKLKAKAEHDRQTCHNELNQTRTACDQLGRDKAAQE
KIAKQLQHTLNEVQSKLDETNRTLNDFDASKKKLSIENSDLLRQLEEAESQVFQLSKIKI
SLTTQLEDTKRLADEESRERATLLGKFRNLEHDLDNLREQVEEEAEGKADLQRQLSKANA
EAQVWRSKYESDGVARSEELEEAKRKLQARLAEAEETIESLNQKCIGLEKTKQRLSTEVE
DLQLEVDRANAIANAAEKKQKAFDKIIGEWKLKVDDLAAELDASQKECRNYSTELFRLKG
AYEEGQEQLEAVRRENKNLADEVKDLLDQIGEGGRNIHEIEKARKRLEAEKDELQAALEE
AEAALEQEENKVLRAQLELSQVRQEIDRRIQEKEEEFENTRKNHQRALDSMQASLEAEAK
GKAEALRMKKKLEADINELEIALDHANKANAEAQKNIKRYQQQLIDIQTALDEEQRARDD
AREQLGISERRANALQNELEESRTLLEQADRGRRQAEQELADAHEQLNEVSAQNASISAA
KRKLESELQTLHSDLDELLNEAKNSEEKAKKAMVDAARLADELRAEQDHAQTQEKLRKAL
EQQIKELQVRLDEAEANALKGGKKAIQKLEQRVRELENELDGEQRRHADAQKNLRKSERR
VKELSFQSEEDRKNHERMQDLVDKLQQKIKTYKRQIEEAEEIAALNLAKFRKAQQELEEA
EERADLAEQAISKFRAKG-RAGSVGRGASPAPRATSVRPQFDGLAFPPRFDLAPENEF
>DssExon3b
------------------------------------------------------------
----------TRDLKKDLLQQVNPPKYEKAEDMSNLTYLNDASVLHNLRQRYYNKLIY
>DssExon7b
------------------------------------------------------------
------------------------------------------------------------
------------------------------------------------------------
------------------------------------------------------------
------------------------------------------------------------
EYCLLSNNIYDYRIVSQGKTTIPSVNDGEEWVAVD
>DssExon7c
------------------------------------------------------------
------------------------------------------------------------
------------------------------------------------------------
------------------------------------------------------------
------------------------------------------------------------
EMVFLGQHIGDYPGICQGKTRIPGVNDGEEFELTD
>DssExon7d
------------------------------------------------------------
------------------------------------------------------------
------------------------------------------------------------
------------------------------------------------------------
------------------------------------------------------------
DMCFLSDNIYDYYNVSQGKVTVPNMDDGEEFQLAD
>DssExon9b
------------------------------------------------------------
------------------------------------------------------------
------------------------------------------------------------
------------------------------------------------------------
------------------------------------------------------------
------------------------------------------------------------
------------------------------------------------------------
----------------------------------------------------YNGFEQLC
INFTNEKLQQFFNHHMFVLEQEEYKREGIDWAFIDFGMDLLACIDLIEK
>DssExon9c
------------------------------------------------------------
------------------------------------------------------------
------------------------------------------------------------
------------------------------------------------------------
------------------------------------------------------------
------------------------------------------------------------
------------------------------------------------------------
----------------------------------------------------YNGFEQLC
INFTNEKLQQFFNHHMFVLEQEEYQREGIEWTFIDFGMDLQLCIDLIEK
>DssExon11a
------------------------------------------------------------
------------------------------------------------------------
------------------------------------------------------------
------------------------------------------------------------
------------------------------------------------------------
------------------------------------------------------------
------------------------------------------------------------
------------------------------------------------------------
------------------------------------------------------------
------------------------------------------------------------
------------------------------------------------------------
------------------------------------------------------------
-------------YQILNPRGIKDL----DCPKKASKVLIESTELNEDLYRLGHTK
>DssExon11b
------------------------------------------------------------
------------------------------------------------------------
------------------------------------------------------------
------------------------------------------------------------
------------------------------------------------------------
------------------------------------------------------------
------------------------------------------------------------
------------------------------------------------------------
------------------------------------------------------------
------------------------------------------------------------
------------------------------------------------------------
------------------------------------------------------------
-------------YQILNPAGIVGV----DDPKKCGSIILESTSLDPDMYRIGHTK
>DssExon11c
------------------------------------------------------------
------------------------------------------------------------
------------------------------------------------------------
------------------------------------------------------------
------------------------------------------------------------
------------------------------------------------------------
------------------------------------------------------------
------------------------------------------------------------
------------------------------------------------------------
------------------------------------------------------------
------------------------------------------------------------
------------------------------------------------------------
-------------YQILNPKGIKGI----EDPKKCTKVLIESTELNDDQYRLGNTK
>DssExon11d
------------------------------------------------------------
------------------------------------------------------------
------------------------------------------------------------
------------------------------------------------------------
------------------------------------------------------------
------------------------------------------------------------
------------------------------------------------------------
------------------------------------------------------------
------------------------------------------------------------
------------------------------------------------------------
------------------------------------------------------------
------------------------------------------------------------
-------------YKIMCPKLLQGV----EKDKKATEIIIKYIDLPEDQYRLGNTK
>DssExon15b
------------------------------------------------------------
------------------------------------------------------------
------------------------------------------------------------
------------------------------------------------------------
------------------------------------------------------------
------------------------------------------------------------
------------------------------------------------------------
------------------------------------------------------------
------------------------------------------------------------
------------------------------------------------------------
------------------------------------------------------------
------------------------------------------------------------
------------------------------------------------------------
------------------------------------------------------------
------------------------------------------------------------
------------------------------------------------------------
------------------------------------------------------------
------------------------------------------------------------
------------------------------------------------------------
------------------------------------------------------------
------------------------------AEKEKNEYYGQLNDLRAGVDHITNEK
>DvMhc1
MPKPAAS-QEDEDPTPYLFVSLEQRRIDQSKPYDSKKSCWVPDEKEGYLLGEIKATKGDI
VSVGLPG-GEVKDFKSEKVEKVNPPKFEKIEDMADMTVLNTPCVLHNLRQRYYHKLIYTY
SGLFCVAINPYKRYPVYTNRCAKMYRGKRRNEVPPHIFAISDGAYVDMLTNHVNQSMLIT
GESGAGKTENTKKVIAYFATVGASGKKDESQKNKG-SLEDQVVQTNPVLEAFGNAKTVRN
DNSSRFGKFIRIHFGPSGKLAGADIETYLLEKXRVISQQSLERSYHIFYQIMSGAVAGVK
EICGLTDNIYDYHIVSQGKVTVPSIDDSEEFHLTDQAFDILGFTKQEKEDVYKITAAVMH
MGGMKFKQRGREEQAEQDGEEEGGRVSKLFGCDTAELYKNLLKPRIKVGNEFVTQGRNVQ
QVTNSIGALCKGVFDRLFKWLVKKCNETLDTKQKRQ-HFIGVLDIAGFEIFDYNGFEQLC
INFTNEKLQQFFNHVMFVLEQEEYTKEGIHWDFIDFGMDLLACIELIEKPMGILSILEEE
SMFPKATDQTFSEKLTNTHLGKSAPFQKPKPPKPGQQAAHFAIGHYAGVVAYNITGWLEK
NKDPLNDTVVDQFKKSQNKLLIEIFADHPGQSGGGEQAKGGRGKKGG-------GFATVS
SAYKEQLNSLMTTLRSTQPHFVRCIIPNEMKQPGMVDAHLVMHQLTCNGVLEGIRICRKG
FPNRMVYPDFKMRYMILAPAAMAAE----KLPKNAATKCLEAVGLDQDLYRIGNTKVFFR
AGVLGQMEEFRDERLGKIMSWMQAWARGYLSRRGFKKLQEQRVALKVVQRNLRKYLQLRT
WPWYKLWQKIKPLLNVSRIEDEIARLEEKAKKAEELHAAEVKVRKELEVLNAKLLAEKTA
LLDSLSGEKGQLQDFQERNAKLTAQKNDLENQLRDIQERLTQEEDARNQLFQQKKKADQE
ISGLKKDIEDLELSVQKAEQDKATKDHQIRNLNDEIAHQDELINKLNKEKKMQGESNQKT
GEELQAAEDKINHLNKVKAKLEQTLDELEDSLEREKKVRGDVEKSKRKVEGDLKLTQEAV
SDLERNKKELEQTIQRKDKELSSITAKLEDEQVVVGKHQRQIKELQARIEELEEEVEAER
QARAKAEKQRADLARELEELGERLEEAGGATSAQIELNKKREAELSKLRRDLEEANIQHE
STLANLRKKHNDAVAEMAEQVDQLNKLKAKAEHDRQTCHNELNQTRTACDQLARDKAAQE
KIAKQLQHTLNEVQSKLDETNRTLNDFDASKKKLSIENSDLLRQLEEAESQVSQLSKIKI
SLTTQLEDTKRLADEESRERATLLGKFRNLEHDLDNLREQVEEEAEGKADLQRQLSKANA
EAQVWRSKYESDGVARSEELEEAKRKLQARLAEAEETIESLNQKCIGLEKTKQRLSTEVE
DLQLEVDRANAIANAAEKKQKAFDKIIGEWKLKVDDLAAELDASQKECRNYSTELFRLKG
AYEEGQEQLEAVRRENKNLADEVKDLLDQIGEGGRNIHEIEKARKRLEAEKDELQAALEE
AEAALEQEENKVLRAQLELSQVRQEIDRRIQEKEEEFENTRKNHQRALDSMQASLEAEAK
GKAEALRMKKKLEADINELEIALDHANKANAEAQKNIKRYQQQLKDIQTALEEEQRARDD
AREQLGISERRANALQNELEESRTLLEQADRGRRQAEQELADAHEQLNEVSAQNASISAA
KRKLESELQTLHSDLDELLNEAKNSEEKAKKAMVDAARLADELRAEQDHAQTQEKLRKAL
EQQIKELQVRLDEAEANALKGGKKAIQKLEQRVRELENELDGEQRRHADAQKNLRKSERR
IKELSFQSEEDRKNHERMQDLVDKLQQKIKTYKRQIEEAEEIAALNLAKFRKAQQELEEA
EERADLAEQAISKFRAKG-RAGSVGRGASPAPRATSVRPQFDGLAFPPRFDLAPENEF
>DvExon3b
------------------------------------------------------------
----------TKDFKKDQLQQVNPPKYEKAEDMSNLTYLNDASVLHNLRQRYYNKLIY
>DvExon7b
------------------------------------------------------------
------------------------------------------------------------
------------------------------------------------------------
------------------------------------------------------------
------------------------------------------------------------
EYCGLSNNIYDYRIVSQGKTTIPSVNDAEEWVAVD
>DvExon7c
------------------------------------------------------------
------------------------------------------------------------
------------------------------------------------------------
------------------------------------------------------------
------------------------------------------------------------
EMVFLTQHIGDYPGICQGKTRIPGVNDGEEFELTD
>DvExon7d
------------------------------------------------------------
------------------------------------------------------------
------------------------------------------------------------
------------------------------------------------------------
------------------------------------------------------------
DMCLLSDNINDYFNVSQGKVTVPSIDDSEEFQLAD
>DvExon9b
------------------------------------------------------------
------------------------------------------------------------
------------------------------------------------------------
------------------------------------------------------------
------------------------------------------------------------
------------------------------------------------------------
------------------------------------------------------------
----------------------------------------------------YNGFEQLC
INFTNEKLQQFFNHHMFVLEQEEYKKEGIEWAFIDFGMDLLACIDLIEK
>DvExon9c
------------------------------------------------------------
------------------------------------------------------------
------------------------------------------------------------
------------------------------------------------------------
------------------------------------------------------------
------------------------------------------------------------
------------------------------------------------------------
----------------------------------------------------YNGFEQLC
INFTNEKLQQFFNHHMFVLEQEEYQREGIEWTFIDFGMDLQLCIDLIEK
>DvExon11a
------------------------------------------------------------
------------------------------------------------------------
------------------------------------------------------------
------------------------------------------------------------
------------------------------------------------------------
------------------------------------------------------------
------------------------------------------------------------
------------------------------------------------------------
------------------------------------------------------------
------------------------------------------------------------
------------------------------------------------------------
------------------------------------------------------------
-------------YQILNPRGIKDL----EDPKKASKVLIETTELNEDLYRLGHTK
>DvExon11b
------------------------------------------------------------
------------------------------------------------------------
------------------------------------------------------------
------------------------------------------------------------
------------------------------------------------------------
------------------------------------------------------------
------------------------------------------------------------
------------------------------------------------------------
------------------------------------------------------------
------------------------------------------------------------
------------------------------------------------------------
------------------------------------------------------------
-------------YQILNPGGIVGV----DDPKKCGSLILESTTLDPDMYRIGHTK
>DvExon11c
------------------------------------------------------------
------------------------------------------------------------
------------------------------------------------------------
------------------------------------------------------------
------------------------------------------------------------
------------------------------------------------------------
------------------------------------------------------------
------------------------------------------------------------
------------------------------------------------------------
------------------------------------------------------------
------------------------------------------------------------
------------------------------------------------------------
-------------YQILNPKGIKGI----EDPKKCTKILVESTELADDQYRLGNTK
>DvExon11d
------------------------------------------------------------
------------------------------------------------------------
------------------------------------------------------------
------------------------------------------------------------
------------------------------------------------------------
------------------------------------------------------------
------------------------------------------------------------
------------------------------------------------------------
------------------------------------------------------------
------------------------------------------------------------
------------------------------------------------------------
------------------------------------------------------------
-------------YKIMCPKLLQGV----DKDKKATDIIIKFIDLPEDQYRLGNTK
>DvExon15b
------------------------------------------------------------
------------------------------------------------------------
------------------------------------------------------------
------------------------------------------------------------
------------------------------------------------------------
------------------------------------------------------------
------------------------------------------------------------
------------------------------------------------------------
------------------------------------------------------------
------------------------------------------------------------
------------------------------------------------------------
------------------------------------------------------------
------------------------------------------------------------
------------------------------------------------------------
------------------------------------------------------------
------------------------------------------------------------
------------------------------------------------------------
------------------------------------------------------------
------------------------------------------------------------
------------------------------------------------------------
------------------------------AEKEKNEYYGQLNDLRAGVDHITNEK
>DwMhc1
MPKPIAS-QEDEDPTPYLFVSLEQRRIDQSKPYDSKKNCWVPDEKEGYLLGEIKATKGDI
VSVGLPG-GEVKDFKSEKVEKVNPPKFEKIEDMADMTVLNTPCVLHNLRQRYYAKLIYTY
SGLFCVAINPYKRYPVYTNRCAKMYRGKRRNEVPPHIFAISDGAYVDMLTNHVNQSMLIT
GESGAGKTENTKKVIAYFATVGASTKKDESQKNKG-SLEDQVVQTNPVLEAFGNAKTVRN
DNSSRFGKFIRIHFGPTGKLAGADIETYLLEKARVISQQSLERSYHIFYQIMSGSVAGVK
DICLLTDNIYDYHIVSQGKVTVPSIDDAEEFSLTDQAFDILGFTKQEKEDVYRITAAVMH
MGGMKFKQRGREEQAEQDGEEEGGRVSKLFGCDTAELYKNLLKPRIKVGNEFVTQGRNVQ
QVTNSIGALCKGVFDRLFKWLVKKCNETLDTQQKRQ-HFIGVLDIAGFEIFDYNGFEQLC
INFTNEKLQQFFNHTMFVLEQEEYKREGIDWAFIDFGMDLLACIDLIEKPMGILSILEEE
SMFPKATDQTFSEKLTNTHLGKSAPFQKPKPPKPGQQAAHFAIGHYAGVVAYNITGWLEK
NKDPLNDTVVDQFKKSQNKLLIEIFADHAGQSGGGEQAKGGRGKKGG-------GFATVS
SAYKEQLNSLMTTLRSTQPHFVRCIIPNEMKQPGLVDAHLVMHQLTCNGVLEGIRICRKG
FPNRMVYPDFKMRYMILAPAIMAAE----KVFKNAAAKCLEAVGLEPDMYRIGHTKVFFR
AGVLGQMEEFRDERLGKIMSWMQAWARGYLSRKGFKKLQEQRVALKVVQRNLRKYLQLRT
WPWYKLWQKVKPLLNVSRIEDEIARLEEKAKKAEELHAAEVKVRKELEALNAKLLAEKTA
LLDSLSGEKGQLQDFQERNAKLTAQKNDLENQLRDIQERLTQEEDARNQLFQQKKKADQE
ISGLKKDIEDLELNIQKAEQDKATKDHQIRNLNDEIAHQDELINKLNKEKKMQGETNQKT
GEELQSAEDKINHLNKVKAKLEQTLDELEDSLEREKKVRGDVEKSKRKVEGDLKLTQEAV
ADLERNKKELEQTIQRKDKELSSITAKLEDEQVVVGKHQRQIKELQARIEELEEEVEAER
QARAKAEKQRADLARELEELGERLEEAGGATSAQIELNKKREAELSKLRRDLEEANIQHE
STLANLRKKHNDAVAEMAEQVDQLNKLKAKAEHDRQTCHNELNQTRTACDQLGRDKAAQE
KIAKQLQHTLNEVQSKLDETNRTLNDFDASKKKLSIENSDLLRQLEEAESQVSQLSKIKI
SLTTQLEDTKRLADEESRERATLLGKFRNLEHDLDNLREQVEEEAEGKADLQRQLSKANA
EAQVWRSKYESDGVARSEELEEAKRKLQARLAEAEETIESLNQKCIGLEKTKQRLSTEVE
DLQLEVDRANAIANAAEKKQKAFDKIIGEWKLKVDDLAAELDASQKECRNYSTELFRLKG
AYEEGQEQLEAVRRENKNLADEVKDLLDQIGEGGRNIHEIEKARKRLEAEKDELQAALEE
AEAALEQEENKVLRAQLELSQVRQEIDRRIQEKEEEFENTRKNHQRALDSMQASLEAEAK
GKAEALRMKKKLEADINELEIALDHANKANAEAQKNIKRYQQQLKDIQTALEEEQRARDD
AREQLGISERRANALQNELEESRTLLEQADRGRRQAEQELADAHEQLNEVSAQNASISAA
KRKLESELQTLHSDLDELLNEAKNSEEKAKKAMVDAARLADELRAEQDHAQTQEKLRKAL
EQQIKELQVRLDEAEANALKGGKKAIQKLEQRVRELENELDGEQRRHADAQKNLRKSERR
VKELSFQSEEDRKNHERMQDLVDKLQQKIKTYKRQIEEAEEIAALNLAKFRKAQQELEEA
EERADLAEQAISKFRAKG-RAGSVGRGASPAPRATSVRPQFDGLAFPPRFDLAPENEF
>DwExon3b
------------------------------------------------------------
----------TRDFKKDQLQQVNPPKYEKAEDMSNLTYLNDASVLHNLRQRYYNKLIY
>DwExon7b
------------------------------------------------------------
------------------------------------------------------------
------------------------------------------------------------
------------------------------------------------------------
------------------------------------------------------------
DYCLLSNNIYDYRIVSQGKTTIPSVNDAEEWVLVD
>DwExon7c
------------------------------------------------------------
------------------------------------------------------------
------------------------------------------------------------
------------------------------------------------------------
------------------------------------------------------------
EMVFLTQHIGDYPGICQGKTRIPGVNDGEEFELTD
>DwExon7d
------------------------------------------------------------
------------------------------------------------------------
------------------------------------------------------------
------------------------------------------------------------
------------------------------------------------------------
DMCFLSDNIYDYYNVSQGKVTVPNMDDGEEFQLAD
>DwExon9b
------------------------------------------------------------
------------------------------------------------------------
------------------------------------------------------------
------------------------------------------------------------
------------------------------------------------------------
------------------------------------------------------------
------------------------------------------------------------
----------------------------------------------------YNGFEQLC
INFTNEKLQQFFNHHMFVLEQEEYKREGIDWAFIDFGMDLLACIDLIEK
>DwExon9c
------------------------------------------------------------
------------------------------------------------------------
------------------------------------------------------------
------------------------------------------------------------
------------------------------------------------------------
------------------------------------------------------------
------------------------------------------------------------
----------------------------------------------------YNGFEQLC
INFTNEKLQQFFNHHMFVLEQEEYQREGIEWTFIDFGMDLQLCIDLIEK
>DwExon11a
------------------------------------------------------------
------------------------------------------------------------
------------------------------------------------------------
------------------------------------------------------------
------------------------------------------------------------
------------------------------------------------------------
------------------------------------------------------------
------------------------------------------------------------
------------------------------------------------------------
------------------------------------------------------------
------------------------------------------------------------
------------------------------------------------------------
-------------YQILNPRGIKDL----DDPKKASKVLIESTELNDDLYRLGHTK
>DwExon11b
------------------------------------------------------------
------------------------------------------------------------
------------------------------------------------------------
------------------------------------------------------------
------------------------------------------------------------
------------------------------------------------------------
------------------------------------------------------------
------------------------------------------------------------
------------------------------------------------------------
------------------------------------------------------------
------------------------------------------------------------
------------------------------------------------------------
-------------YQILNPAGITGV----DDPKKCGSILLESTSLDPDMYRIGHTK
>DwExon11c
------------------------------------------------------------
------------------------------------------------------------
------------------------------------------------------------
------------------------------------------------------------
------------------------------------------------------------
------------------------------------------------------------
------------------------------------------------------------
------------------------------------------------------------
------------------------------------------------------------
------------------------------------------------------------
------------------------------------------------------------
------------------------------------------------------------
-------------YQILNPKGIKGL----DDPKKCTKILIESTELNDDQYRLGNTK
>DwExon11d
------------------------------------------------------------
------------------------------------------------------------
------------------------------------------------------------
------------------------------------------------------------
------------------------------------------------------------
------------------------------------------------------------
------------------------------------------------------------
------------------------------------------------------------
------------------------------------------------------------
------------------------------------------------------------
------------------------------------------------------------
------------------------------------------------------------
-------------YKIMCPKQLQGV----DKDKKATDIIIKFIDLPEDQYRLGNTK
>DwExon15b
------------------------------------------------------------
------------------------------------------------------------
------------------------------------------------------------
------------------------------------------------------------
------------------------------------------------------------
------------------------------------------------------------
------------------------------------------------------------
------------------------------------------------------------
------------------------------------------------------------
------------------------------------------------------------
------------------------------------------------------------
------------------------------------------------------------
------------------------------------------------------------
------------------------------------------------------------
------------------------------------------------------------
------------------------------------------------------------
------------------------------------------------------------
------------------------------------------------------------
------------------------------------------------------------
------------------------------------------------------------
------------------------------AEKEKNEYYGQLNELRAGVDHITNEK
>DyMhc1
MPKPVAN-QEDEDPTPYLFVSLEQRRIDQSKPYDSKKSCWIPDEKEGYLLGEIKATKGDI
VSVGLQG-GEVRDIKSEKVEKVNPPKFEKIEDMADMTVLNTPCVLHNLRQRYYAKLIYTY
SGLFCVAINPYKRYPVYTNRCAKMYRGKRRNEVPPHIFAISDGAYVDMLTNHVNQSMLIT
GESGAGKTENTKKVIAYFATVGASKKTDETAKSKG-SLEDQVVQTNPVLEAFGNAKTVRN
DNSSRFGKFIRIHFGPTGKLAGADIETYLLEKARVISQQSLERSYHIFYQIMSGSVAGVK
DFCLLTDNIYDYHIVSQGKVTVASIDDAEEFSLTDQAFDILGFTKQEKEDVYRITAAVMH
MGGMKFKQRGREEQAEQDGEEEGGRVSKLFGCDTPEL-KNLLKPRIKVGN----------
----------------------------------------------------YNGFEQLC
INFTNEKLQQFFNHIMFVMEQEEYKKEGINWDFIDFGMDLLACIDLIEKPMGILSILEEE
SMFPKATDQTFSEKLTNTHLGKSAPFQKPKPPKPGQQAAHFAIAHYAGCVSYNITGWLEK
NKDPLNDTVVDQFKKSQNKLLIEIFADHAGQSGGGEQAKGGRGKKGG-------GFATVS
SAYKEQLNSLMTTLRSTQPHFVRCIIPNEMKQPGVVDAHLVMHQLTCNGVLEGIRICRKG
FPNRMMYPDFKMRYMILAPAIMAAE----KVAKNAAGKCLEAVGLDPDMYRIGHTKVFFR
AGVLGQMEEFRDERLGKIMSWMQAWARGYLSRKGFKKLQEQRVALKVVQRNLRKYLQLRT
WPWYKLWQKVKPLLNVSRIEDEIARLEEKAKKAEELHAAEVKVRKELEALNAKLLAEKTA
LLDSLSGEKGALQDYQERNAKLTAQKNDLENQLRDIQERLTQEEDARNQLFQQKKKADQE
ISGLKKDIEDLELNVQKAEQDKATKDHQIRNLNDEIAHQDELINKLNKEKKMQGETNQKT
GEELQAAEDKINHLNKVKAKLEQTLDELEDSLEREKKVRGDVEKSKRKVEGDLKLTQEAV
ADLERNKKELEQTIQRKDKELSSITAKLEDEQVVVLKHQRQIKELQARIEELEEEVEAER
QARAKAEKQRADLARELEELGERLEEAGGATSAQIELNKKREAELSKLRRDLEEANIQHE
STLANLRKKHNDAVAEMAEQVDQLNKLKAKAEHDRQTCHNELNQTRTACDQLGRDKAAQE
KIAKQLQHTLNEVQSKLDETNRTLNDFDASKKKLSIENSDLLRQLEEAESQVSQLSKIKI
SLTTQLEDTKRLADEESRERATLLGKFRNLEHDLDNLREQVEEEAEGKADLQRQLSKANG
EAQVWRSKYESDGVARSEELEEAKRKLQARLAEAEETIESLNQKCIGLEKTKQRLSTEVE
DLQLEVDRANAIANAAEKKQKAFDKIIGEWKLKVDDLAAELDASQKECRNYSTELFRLKG
AYEEGQEQLEAVRRENKNLADEVKDLLDQIGEGGRNIHEIQKARKRLEAEKDELQAALAP
PETALEQEENKELRAQLELSRVRQEIDRRIQEKEEEFENTRKNHQRALDSMQASLEAEAK
GKAEALRMKKKLEADINELEIALDHANKANAEAQKNIKRYQQQLKDIQTALEEEQRARDD
AREQLGISERRANALQNELEESRTLLEQADRGRRQAEQELADAHEQLNEVSAQNASISAA
KRKLESELQTLHSDLDELLNEAKNSEEKAKKAMVDAARLADELRAEQDHAQTQEKLRKAL
EQQIKELQVRLDEAEANALKGGKKAIQKLEQRVRELENELDGEQRRHADAQKNLRKSERR
VKELSFQSEEDRKNHERMQDLVDKLQQKIKTYKRQIEEAEEIAALNLAKFRKAQQELEEA
EERADLAEQAISKFRAKG-RAGSVGRGASPAPRATSVRPQFDGLAFPPRFDLAPENEF
>DyExon3b
------------------------------------------------------------
----------SRDFKKDQLQQVNPPKYEKAEDMSNLTYLNDASVLHNLRQRYYNKLIY
>DyExon7b
------------------------------------------------------------
------------------------------------------------------------
------------------------------------------------------------
------------------------------------------------------------
------------------------------------------------------------
EYCLLSNNIYDYRIVSQGKTTIPSVNDGEEWVAVD
>DyExon7c
------------------------------------------------------------
------------------------------------------------------------
------------------------------------------------------------
------------------------------------------------------------
------------------------------------------------------------
EMVFLGQHIGDYPGICQGKTRIPGVNDGEEFELTD
>DyExon7d
------------------------------------------------------------
------------------------------------------------------------
------------------------------------------------------------
------------------------------------------------------------
------------------------------------------------------------
DMCFLSDNIYDYYNVSQGKVTVPNMDDGEEFQLAD
>DyExon9b
------------------------------------------------------------
------------------------------------------------------------
------------------------------------------------------------
------------------------------------------------------------
------------------------------------------------------------
------------------------------------------------------------
------------------------------------------------------------
----------------------------------------------------YNGFEQLC
INFTNEKLQQFFNHHMFVLEQEEYKREGIDWAFIDFGMDLLACIDLIEK
>DyExon9c
------------------------------------------------------------
------------------------------------------------------------
------------------------------------------------------------
------------------------------------------------------------
------------------------------------------------------------
------------------------------------------------------------
------------------------------------------------------------
----------------------------------------------------YNGFEQLC
INFTNEKLQQFFNHHMFVLEQEEYQREGIEWTFIDFGMDLQLCIDLIEK
>DyExon11a
------------------------------------------------------------
------------------------------------------------------------
------------------------------------------------------------
------------------------------------------------------------
------------------------------------------------------------
------------------------------------------------------------
------------------------------------------------------------
------------------------------------------------------------
------------------------------------------------------------
------------------------------------------------------------
------------------------------------------------------------
------------------------------------------------------------
-------------YQILNPRGIKDL----DCPKKASKVLIESTELNEDLYRLGHTK
>DyExon11b
------------------------------------------------------------
------------------------------------------------------------
------------------------------------------------------------
------------------------------------------------------------
------------------------------------------------------------
------------------------------------------------------------
------------------------------------------------------------
------------------------------------------------------------
------------------------------------------------------------
------------------------------------------------------------
------------------------------------------------------------
------------------------------------------------------------
-------------YQILNPAGIVGV----DDPKKCGSIILESTSLDPDMYRIGHTK
>DyExon11c
------------------------------------------------------------
------------------------------------------------------------
------------------------------------------------------------
------------------------------------------------------------
------------------------------------------------------------
------------------------------------------------------------
------------------------------------------------------------
------------------------------------------------------------
------------------------------------------------------------
------------------------------------------------------------
------------------------------------------------------------
------------------------------------------------------------
-------------YQILNPKGIKGI----EDPKKCTKVLIESTELNDDQYRLGNTK
>DyExon11d
------------------------------------------------------------
------------------------------------------------------------
------------------------------------------------------------
------------------------------------------------------------
------------------------------------------------------------
------------------------------------------------------------
------------------------------------------------------------
------------------------------------------------------------
------------------------------------------------------------
------------------------------------------------------------
------------------------------------------------------------
------------------------------------------------------------
-------------YKFMCPKQLQGV----EKDKKATEIIIKFIDLPEDQYRLGNTK
>DyExon15b
------------------------------------------------------------
------------------------------------------------------------
------------------------------------------------------------
------------------------------------------------------------
------------------------------------------------------------
------------------------------------------------------------
------------------------------------------------------------
------------------------------------------------------------
------------------------------------------------------------
------------------------------------------------------------
------------------------------------------------------------
------------------------------------------------------------
------------------------------------------------------------
------------------------------------------------------------
------------------------------------------------------------
------------------------------------------------------------
------------------------------------------------------------
------------------------------------------------------------
------------------------------------------------------------
------------------------------------------------------------
------------------------------AEKEKNEYYGQLNDLRAGVDHITNEK
>NavMhc1
MPAPQKQ-DEDADPTPYLYVSLEQKRIDQTKPYDAKKACWIPDEKEGYLLGEIKATKGDI
VSVGLPG-GERRELKKDQLMQVNPPKFEKSEDMADLTILNEACVLHNLKQRYYSKMIYTY
SGLFCVAINPYKRYPVYTQRCAKLYRGKRRSEVPPHIFAISDGAYVNMLTNSENQSMLIT
GESGAGKTENTKKVIAYFATVGASTKKDPSASEKKGSLEDQVVQTNPVLEAFGNAKTVRN
DNSSRFGKFIRIHFGPSGKLAGADIETYLLEKARVISQQSLERSYHIFYQMMSGAVKGLK
EMCLLSNNVQDYYFVAQGKTTIPGVDDGEECELTDKAFDVLGFTQEEKDDIYKITASVMH
MGGMKFKQRGREEQAEADGTEEGERVAKLLGVDCQDMYKNLLKPRIKVGNEFVTQGRNKD
QVAYSVGAMSKAMFDRLFKWLVKKCNETLDTKQKRQ-HFIGVLDIAGFEIFDYNGFEQLC
INFTNEKLQQFFNHHMFVLEQEEYKKEGINWAFIDFGMDLLACIELIEKPMGILSILEEE
SMFPKATDKTFEEKLNNNHLGKSPNFLKPKPPKPGQVAAHFAIGHYAGNVPYNITGWLEK
NKDPLNDTVVDQYKKSSNKLLVEIFADHPGQSGGGGKDAGGGRGKKGG------GFSTVS
SSYKEQLNNLMTTLRATQPHFVRCIIPNELKQAGVIDSHLVMHQLTCNGVLEGIRICRKG
FPNRMVYPDFKLRYMILAPAAMAAE----TDPKKAAAACFEAIGLDPDSYRIGHTKVFFR
AGVLGQMEEFRDERLSKIVSWMQAFIRGYLARKDFKALQEQRLALQVVQRNLRRYLKLRT
WPWWKLWQKVRPLLNATRIEDELIAAEEKARKFQEAFEREEKMRIELEELNTKLLSEKTE
LLKHLDGEKGALSEYQEKALKLGAQKADLESQLADITDRFQQEEEARNSLFQGKKKLEQE
IAGLKKDLEDLELTIQKSEQDKATKDHQIRNLNDEIAHQDELINKLNKEKKNQGEVNQKT
AEELQAAEDKVNHLNKVKLKLEQTLDELEDTLEREKKARADVEKTKRKVEGDLKLTQEAV
ADLERNKKELEQTIQRKDKELSSLTAKLEDEQALVGKQQKQVKELQARIEELEEEVEAER
QARAKAEKQRSDLARELEELGERLEEAGGATSAQIELNKKREAELSKLRRDLEEANIHHE
SALAILRKKHNDAVAEMGEQIDQLNKIKARAEKGRNDIHVELNNARAAVDVVAREKAAQE
KIAKQLQHQLNEAQGKIEELTRTVNDFDAAKKKLSIENSDLLRQLEEAESQVNQLSKIKI
SLTTQLEDTKRLADEEGRERATLLGKFRNLEHDLDNIREQVEEEAEGKADLQRQLSKANA
EAQLWRTKYESEGVARAEELEEAKRKLQCRLAEAEETIESLNQKVIALEKTKQRLATEVE
DLQLEVDRATAIANAAEKKQKAFDKIIGEWKLKVDDLAAELDASQKECRNYSTELFRLKG
AYEESQEQLEAVRRENKNLADEVKDLLDQIGEGGRNIHEIEKARKRLEAEKDELQAALEE
AEAALEQEENKVLRSQLELSQVRQEIDRRIQEKEEEFENTRKNHQRALDSMQASLEAEAK
GKAEALRMKKKLEADINELEIALDHANKANAEAQKNIKRYQQQLKDVQTALEEEQRARDE
ARELLGISERRANALQNELEESRQLLEQADRGRRQAEQELADAHEQLNELSAQNASISAA
KRKLEAELQTLHSDLDELLNEAKNSEEKAKKAMVDAARLADELRAEQDHAQTQEKLRKAL
ETQIKELQVRLDEAEANALKGGKKAIQKLEQRVRELENELDGEQRRHADAQKNLRKSERR
IKELAFQADEDRKNHERMQDLVDKLQQKIKTYKRQIEEAEEIAALNLAKFRKAQQELEEA
EERADLAEQAIAKFRTKGRGGSAARGISPAPHRPVNRPQFDGSAFPPRFDLMPDGL
>NavExon3b
------------------------------------------------------------
----------VRDVKKDLLQQVNPPKYEKAEDMSNLTYLNXASVLHNLKQRYYHKLIY
>NavExon8b
------------------------------------------------------------
------------------------------------------------------------
------------------------------------------------------------
------------------------------------------------------------
------------------------------------------------------------
EKCLLSKNINDYHFVSQGKTSIPGLDDGEEMLITD
>NavExon8c
------------------------------------------------------------
------------------------------------------------------------
------------------------------------------------------------
------------------------------------------------------------
------------------------------------------------------------
EMTFLSNRIGDYYYISQGKTRIPGVNDGEDMEDTD
>NavExon8d
------------------------------------------------------------
------------------------------------------------------------
------------------------------------------------------------
------------------------------------------------------------
------------------------------------------------------------
EMCYLSNNIYDYYNVSQGKITIPGIDDNEEMGLTD
>NavExon11b
------------------------------------------------------------
------------------------------------------------------------
------------------------------------------------------------
------------------------------------------------------------
------------------------------------------------------------
------------------------------------------------------------
------------------------------------------------------------
----------------------------------------------------FNSFEQLC
INFTNEKLQQFFNHHMFVLEQEEYTKEGIEWSFIDFGMDLLACIELIEK
>NavExon11c
------------------------------------------------------------
------------------------------------------------------------
------------------------------------------------------------
------------------------------------------------------------
------------------------------------------------------------
------------------------------------------------------------
------------------------------------------------------------
----------------------------------------------------FNGFEQLC
INFTNEKLQQFFNHHMFVLEQEEYTKEGIEWAFIDFGMDLLACIELIEK
>NavExon11d
------------------------------------------------------------
------------------------------------------------------------
------------------------------------------------------------
------------------------------------------------------------
------------------------------------------------------------
------------------------------------------------------------
------------------------------------------------------------
----------------------------------------------------FNGFEQLC
INFTNEKLQQFFNHHMFVLEQEEYQREGIEWSFIDFGMDLAACIELIEK
>NavExon11e
------------------------------------------------------------
------------------------------------------------------------
------------------------------------------------------------
------------------------------------------------------------
------------------------------------------------------------
------------------------------------------------------------
------------------------------------------------------------
----------------------------------------------------FNSFEQLC
INFTNEKLQQFFNHHMFILEQEEYQREGIEWTFIDFGMDLQQTIDLIEK
>NavExon11f
------------------------------------------------------------
------------------------------------------------------------
------------------------------------------------------------
------------------------------------------------------------
------------------------------------------------------------
------------------------------------------------------------
------------------------------------------------------------
----------------------------------------------------FNSFEQLC
INFTNEKLQQYFNHFMFVLEQEEYETEGISWTFIDFGMDLQSTIELIEK
>NavExon14b
------------------------------------------------------------
------------------------------------------------------------
------------------------------------------------------------
------------------------------------------------------------
------------------------------------------------------------
------------------------------------------------------------
------------------------------------------------------------
------------------------------------------------------------
------------------------------------------------------------
------------------------------------------------------------
------------------------------------------------------------
------------------------------------------------------------
-------------YKIIAPAACDKVG---GDPKKCAEAILENSGLDPEQYRLGHTK
>NavExon14c
------------------------------------------------------------
------------------------------------------------------------
------------------------------------------------------------
------------------------------------------------------------
------------------------------------------------------------
------------------------------------------------------------
------------------------------------------------------------
------------------------------------------------------------
------------------------------------------------------------
------------------------------------------------------------
------------------------------------------------------------
------------------------------------------------------------
-------------YKILCAKKVTDG-----MDPKVAAAIILEETASPDQYRLGASK
>NavExon19b
------------------------------------------------------------
------------------------------------------------------------
------------------------------------------------------------
------------------------------------------------------------
------------------------------------------------------------
------------------------------------------------------------
------------------------------------------------------------
------------------------------------------------------------
------------------------------------------------------------
------------------------------------------------------------
------------------------------------------------------------
------------------------------------------------------------
------------------------------------------------------------
------------------------------------------------------------
------------------------------------------------------------
------------------------------------------------------------
------------------------------------------------------------
------------------------------------------------------------
------------------------------------------------------------
------------------------------------------------------------
------------------------------IEKEKVQYFSELNDMRASVDHLSNEK
>PdcMhc1
MPKPVQQEGEDPDPTPYLYVSLEQKRIDQSKPYDGKKACWVPDPAEGYVLGEIKATKGDM
VTVAVPG-GEVKTFEKDQIGQVNPPKFEKVEDMADLTYLNEAAVLHNLKSRYYSKLIYTY
SGLFCVAINPYKRYPVYTNRCAKIYRGKRRSEVPPHIFAISDGAYVNMLTNRENQSMLIT
GESGAGKTENTKKVIAYFATVGASTSKKDEGSKKG-NLEDQVVQTNPVLEAFGNAKTVRN
DNSSRFGKFIRIHFGPSGKLAGADIETYLLEKARVISQQSLERSYHIFYQMMSGAVPGLK
AMCLLSDNIQDYYFVSQGKTTIPNVDDGEELILTDQAFDVLGFTQEEKNDIYKITAAVMH
MGGMKFKQRGREEQAEADGTEEGDRVAKLLGVQTDELYKNLLKPRIKVGNEFVTQGRNKD
QVSYSVGAMSKAMFDRLFKWLVKKCNETLDTKQKRQ-HFIGVLDIAGFEIFDFNGFEQLC
INFTNEKLQQFFNHHMFVLEQEEYQREGIQWAFIDFGMDLLACIELIEKPMGILSILEEE
SMFPKATDKTFEDKLNATHLGKSAPYRKPAPPKPGCQAGHFAIAHYAGTVSYNITGWLEK
NKDPLNDTVVDQFKKGQNKLLVEIFADHPGQSADPAAASGGKGGKRQKGS----GFMTVS
ALYREQLNNLMTTLKSTQPHFVRCIIPNEMKQAGVIDSHLVMHQLTCNGVLEGIRICRKG
FPNRMVYPDFKLRYKILNPKEVSKE----SDPKKCAELILNASGLDTELYRLGHTKVFFR
AGVLGQMEELRDDRLSKIVTWMQAYVRGYLSRKNFKKLQDQRLALQVVQRNLRKYLKLRT
WPWWKLWIKVKPMLNVVNVEEEMRKLEEKCQKIQESLEREEKARKELENLNSKLLEEKQK
LLDSLEGEKGALGSIQERAAKLQAQKNDLESQLNEMQDRLQQEEDARNQVSQNKKKLEQE
LAGLKKDLEDAELSLQKAEADKATKDHQIRNLNDEIAHQDELINKLNKEKKMQGETNQKT
AEELQAAEDKINHLNKVKAKLEQTLDELEDSLEREKKLRGDIEKAKRKVEGDLKLTQEAV
ADLERNKKELEQTIQRKDKELASITAKLEDEQSLVGKLQKQIKELQARIEELEEEVEAER
QARAKAEQQRAHLARELEELGERLEEAGGATSAQIELNKKREAELSKLRRDLEEANIQHE
GTLANLRKKHNDVVAEMSEQIDQLNKLKAKAEKEKIQYYTELNDLRATLDHLSNEKAAAE
KIAKQLQNQNNELQTKVDEANRTLNDFDAAKKKLAIENSDLLRQLEEAESQVSQLSKIKI
SLTTQLEDMKRLADEESRERATLLGKFRNLEHDMDNIREQAEEEAESKADLQRQLSKANA
EAQLWRSKYESEGVARAEELEESKRKLQARLAEAEETIESLNQKVIALEKTKQRLATEVE
DLQLEVDRATAIANAAEKKQKAFDKIIGEWKLKVDDLAAELDASQKECRNYSTELFRLKN
AYEEGQEQLEAVRRENKNLADEVKDLLDQIGEGGRNIHEIEKARKRLEVEKDELQAALEE
AEAALEQEENKVLRAQLELSQVRQEIDRRIQEKEEEFENTRKNHQRALDSMQASLEAEAK
GRAEALRMKKKLEADINELEIALDHANKANAEAQKNIKRYQQQLKDVQTALEEEQRARDD
AREQLGIAERRANALQNELEESRTLLEQADRGRRQAEQELSDAHEQLNELSAQNASMSAA
KRKLESELQTLHSDLDELLNEAKNSEEKAKKAMVDAARLADELRAEQDHAQTQEKLRKAL
EQQIKDLQVRLDEAEANALKGGKKAIQKLEQRVRELENELDGEQRRHADAQKNLRKTERR
IKELSFQAEEDRKNHERMQDLVDKLQQKIKTYKRQIEEAEEIAALNLAKFRKAQQELEEA
EERADFAEQAIAKFRQKG-RAGSAPRALSPAPPQNRSRLALE
>PdcExon3b
------------------------------------------------------------
----------EKQFKKDQVAQVNPPKYEKCEDMSNLTYLNDASVLYNLKQRYYHKLIY
>PdcExon9b
------------------------------------------------------------
------------------------------------------------------------
------------------------------------------------------------
------------------------------------------------------------
------------------------------------------------------------
AMCLLSNNINDYHFVSQGKTAIPGVDDGEEMLITD
>PdcExon13b
------------------------------------------------------------
------------------------------------------------------------
------------------------------------------------------------
------------------------------------------------------------
------------------------------------------------------------
------------------------------------------------------------
------------------------------------------------------------
----------------------------------------------------FNSFEQLC
INFTNEKLQQFFNHHMFVLEQEEYQSEGIEWSFIDFGMDLVATIELIEK
>PdcExon16b
------------------------------------------------------------
------------------------------------------------------------
------------------------------------------------------------
------------------------------------------------------------
------------------------------------------------------------
------------------------------------------------------------
------------------------------------------------------------
------------------------------------------------------------
------------------------------------------------------------
------------------------------------------------------------
-------------------------------------------GGRGKKGG---GFATVS
SSYK
>TicMhc1
MPKPEKT-EEDPDPTPYLFVSLEQKRIDQTKPYDAKKSCWVPDEKEGFVLGEIKGTKGDL
VTVGLPG-GEEKPFKKENVHQVNPPKYEKVEDMADLTYLNEAAVLHNLRQRYYAKLIYTY
SGLFCVAINPYKRFPVYTNRCAKLYRGKRRNEVPPHIFAISDGAYVNMLTNHENQSMLIT
GESGAGKTENTKKVIAYFATVGASTKKSEEQAKKG-NLEDQVVQTNPVLEAFGNAKTVRN
DNSSRFGKFIRIHFGPTGKLAGADIETYLLEKARVISQQSLERSYHIFYQMMSGAVKGLK
EQCLLSNDVYDYHYVAQGKTTIPNVDDAEEMRLTDQAFDVLGFTQEEKDNIYKITAAVMH
MGCMKFKQRGREEQAEPDGTEEGERVAKLLGIEAPGLYNALCKPRIKVGAEFVTQGRNVN
QVNYSVGAMSKAMFDRLFKFLVKKCNETLDTKQKRQ-HFIGVLDIAGFEIFDYNGFEQLC
INFTNEKLQQFFNHHMFVLEQEEYEREGITWVFIDFGMDLLACIELIEKPMGILSILEEE
SMFPKATDKTFEEKLNTNHLGKSPNFLKPKPPKPGQQAAHFAIGHYAGNVPYNITGWLEK
NKDPLNDTVVDLYKKGTNKLLVEIFADHPGQSGAPDAGGGKGGKRPKGS-----AFQTVS
SLYREQLNNLMTTLRSTQPHFVRCIIPNELKQPGVIDSHLVMHQLTCNGVLEGIRICRKG
FPNRMVYPDFKLRYMILAPATMAAE----KDPKEAARKCLEEVGLDPDSYRIGHTKVFFR
AGVLGQMEELRDERLGKIVTWMQSWVRGYLSRKEFKRLQEQRLALQVCQRNLRKYLKLRT
WPWYKLWQKVKPLLNVTRIEDEIAKLEEKAAKAQEAYEREAKAKKELEGLYSKLLAEKTE
LLSSLEGEKGSLSEVQERANKLQAQKSDLESQLSETQDRLSQEEDARNQLMQQKKKLEQE
ISGYKKDIEDLELNLQKSEQDKATKDHQIRNLNDEIAHQDELINKLNKEKKLSGENSQRV
SEELQAAEDKVNHLNKVKAKLEQTLDELEDSLEREKKLRGDVEKSKRKVEGDLKLTQEAV
ADLERNKKELEQTIQRKDKEISSLTAKLEDEQSVVGKLQKQIKELQARIEELEEEVEAER
QARAKAEKQRADLARELEELGERLEEAGGATSAQIELNKKREAELAKLRRDLEESNIQHE
STLANLRKKHNDAVSEMGEQIDQLNKLKAKAERDRASIYTELQQTRSAVEQVGREKAAVE
KVSKQLQQQLNDVQGKLDETNRTLNDFDAAKKKLSIENSDLLRQLEEAESQVSQLSKIKV
SLTTQLEDTKRLADEEGRERATLLGKFRNLEHDLDNIREQVEEEAEAKADIQRQLSKANA
EAQLWRQKYESEGVAKSEELEEAKRKLQARLAEAEETIESLNQKVVALEKTKQRLATEVE
DLQIEVDRANAIANAAEKKQKAFDKIIGEWKLKVDDLAAELDASQKECRNYSTELFRLKG
AYEEGQEQLEAVRRENKNLADEVKDLLDQIGEGGRNIHEIEKARKRLEAEKDELQAALEE
AEAALEQEENKVLRSQLELSQVRQEIDRRIQEKEEEFENTRKNHQRALDSMQASLEAEAK
GKAEALRMKKKLEADINELEIALDHANKANAEAQKTIKRYQQQLKDTQTALEEEQRARDE
AREQLGISERRANALQNELEESRTLLEQADRARRQAEQELGDAHEQLNDLSAQNSSLSAA
KRKLETELQTLHSDLDELLNEAKNSEEKAKKAMVDAARLADELRAEQDHAQTQEKLRKAL
ETQIKDLQVRLDEAEANALKGGKKLIQKLEQRVRELENELDGEQRRHADAQKNLRKSERR
IKELSFQAEEDRKNHERMQDLVDKLQQKIKTYKRQIEEAEEIAALNLAKFRKAQQELEEA
EERADLAEQAIAKFRAKG-RGGSVARGGSPAPPRQRPQMDGLTFPPRFDLAPDEI
>TicExon3b
------------------------------------------------------------
----------EKNFKKEQVGQVNPPKYEKCEDMSNLTYLNDASVLHNLKQRYYAKLIY
>TicExon9b
------------------------------------------------------------
------------------------------------------------------------
------------------------------------------------------------
------------------------------------------------------------
------------------------------------------------------------
EMCLLSNNVSDYYFVAQGKTTIPNVDDAEELLITD
>TicExon9c
------------------------------------------------------------
------------------------------------------------------------
------------------------------------------------------------
------------------------------------------------------------
------------------------------------------------------------
ENCLLSDNVYDYNFVSQGKVTIPGVDDAEELELTD
>TicExon12b
------------------------------------------------------------
------------------------------------------------------------
------------------------------------------------------------
------------------------------------------------------------
------------------------------------------------------------
------------------------------------------------------------
------------------------------------------------------------
----------------------------------------------------YNGFEQLC
INFTNEKLQQFFNHHMFVLEQEEYKAEGIQWTFIDFGMDLLACIELIEK
>TicExon12c
------------------------------------------------------------
------------------------------------------------------------
------------------------------------------------------------
------------------------------------------------------------
------------------------------------------------------------
------------------------------------------------------------
------------------------------------------------------------
----------------------------------------------------FNGFEQLC
INFTNEKLQQFFNHHMFVLEQEEYQREGIEWAFIDFGMDLLACIELIEK
>TicExon12d
------------------------------------------------------------
------------------------------------------------------------
------------------------------------------------------------
------------------------------------------------------------
------------------------------------------------------------
------------------------------------------------------------
------------------------------------------------------------
----------------------------------------------------YNGFNQLC
INYSNEKLQQFYNHHMFILEQEEYEREGITWTFIDFGLDLQPCIDLIEK
>TicExon14b
------------------------------------------------------------
------------------------------------------------------------
------------------------------------------------------------
------------------------------------------------------------
------------------------------------------------------------
------------------------------------------------------------
------------------------------------------------------------
------------------------------------------------------------
------------------------------------------------------------
------------------------------------------------------------
-----------------------------------------GRGKKGG------GFATVS
SAYK
>TicExon16b
------------------------------------------------------------
------------------------------------------------------------
------------------------------------------------------------
------------------------------------------------------------
------------------------------------------------------------
------------------------------------------------------------
------------------------------------------------------------
------------------------------------------------------------
------------------------------------------------------------
------------------------------------------------------------
------------------------------------------------------------
------------------------------------------------------------
-------------YKILNPAAVDKE----SDPKKCADLILQATGLDADLYRLGHTK
>TicExon16c
------------------------------------------------------------
------------------------------------------------------------
------------------------------------------------------------
------------------------------------------------------------
------------------------------------------------------------
------------------------------------------------------------
------------------------------------------------------------
------------------------------------------------------------
------------------------------------------------------------
------------------------------------------------------------
------------------------------------------------------------
------------------------------------------------------------
-------------YKILAASAIRDD----MAPEKASQVILETINLDAEQYRLGKTK
>TicExon20b
------------------------------------------------------------
------------------------------------------------------------
------------------------------------------------------------
------------------------------------------------------------
------------------------------------------------------------
------------------------------------------------------------
------------------------------------------------------------
------------------------------------------------------------
------------------------------------------------------------
------------------------------------------------------------
------------------------------------------------------------
------------------------------------------------------------
------------------------------------------------------------
------------------------------------------------------------
------------------------------------------------------------
------------------------------------------------------------
------------------------------------------------------------
------------------------------------------------------------
------------------------------------------------------------
------------------------------------------------------------
------------------------------AEKEKAAYFGELNDLRASVDHLANEK
